# Supplementary material for: Tissue Element Levels and Heavy Metal Burdens in Bottlenose Dolphins That Stranded in the Mississippi Sound Surrounding the 2019 Unusual Mortality Event
Source: Toxics. 2025 Jun 18;13(6):511. doi: 10.3390/toxics13060511 (PMC12197444; doi:10.3390/toxics13060511)
Supplement: Supplementary file 1 [file toxics-13-00511-s001.zip]

Archive with 21 entries (18 files):
- resubmit with galleys/
- resubmit with galleys/Supplemental Figure S1.tif
- resubmit with galleys/Supplemental Figure S2.tif
- resubmit with galleys/Supplemental Figure S3.tif
- resubmit with galleys/Supplemental Figure S4.tif
- resubmit with galleys/Supplemental Figure S5.tif
- resubmit with galleys/Supplemental Figure S6.tif
- resubmit with galleys/Supplemental Figure S7.tif
- resubmit with galleys/Supplemental Figure S8.tif
- resubmit with galleys/Supplmental Table S1.xlsx
- __MACOSX/
- __MACOSX/resubmit with galleys/
- __MACOSX/resubmit with galleys/._Supplemental Figure S1.tif
- __MACOSX/resubmit with galleys/._Supplemental Figure S2.tif
- __MACOSX/resubmit with galleys/._Supplemental Figure S3.tif
- __MACOSX/resubmit with galleys/._Supplemental Figure S4.tif
- __MACOSX/resubmit with galleys/._Supplemental Figure S5.tif
- __MACOSX/resubmit with galleys/._Supplemental Figure S6.tif
- __MACOSX/resubmit with galleys/._Supplemental Figure S7.tif
- __MACOSX/resubmit with galleys/._Supplemental Figure S8.tif
- __MACOSX/resubmit with galleys/._Supplmental Table S1.xlsx
