# Supplementary material for: Tissue Element Levels and Heavy Metal Burdens in Bottlenose Dolphins That Stranded in the Mississippi Sound Surrounding the 2019 Unusual Mortality Event
Source: Toxics. 2025 Jun 18;13(6):511. doi: 10.3390/toxics13060511 (PMC12197444; doi:10.3390/toxics13060511)
Supplement: Supplementary file 1 [file toxics-13-00511-s001.zip › resubmit with galleys/Supplmental Table S1.xlsx]

## Sheet: Notes
	Metals tested	22
N dolphins	2010-2018	34
	2019	43
	2020	24
	2021	37 (36 kidney)
	Total	138 (137 kidney)
	4 tissues: blubber, kidney, liver, muscle							Sex indicators:
	yellow highlighted box	0.3 g tissue used instead of 2g						pink color name is F
	057IMMS050119 & 094IMMS052719 blubber samples average since it was 2 samples submitted							blue color name sex is not determined
		Detection in all tissues
		Potassium
		Sodium
		Zinc
		No Detection in all tissues
		Beryllium
	Red boxes	dolphins outside MSS or stenella (last one)
		data not included
	SL = straight length

## Sheet: Blubber 2010-2019
Individual	Sex	SL (cm)	Aluminum	Antimony	Arsenic	Barium	Beryllium	Cadmium	Calcium	Chromium	Copper	Iron	Lead	Magnesium	Manganese	Mercury	Nickel	Phosphorus	Potassium	Selenium	Silver	Sodium	Thallium	Zinc		Se molar	Hg molar		Se:Hg ratio
011IMMS030810	F	242	7	ND	2.8	ND	ND	ND	333	0.076	0.403	ND	ND	55.5	ND	0.137	ND	516	901	0.84	ND	1270	ND	14.8		0.0106383	0.000682985		15.5762
012IMMS031110	M	238	6.78	ND	1.45	ND	ND	ND	91.2	0.125	0.377	17.1	ND	150	ND	0.274	ND	439	654	0.701	ND	1090	ND	22		0.00887791	0.00136597		6.49935
013IMMS031210	F	235	323	ND	0.845	0.616	ND	ND	1550	0.958	2.34	215	0.166	522	1.95	1.11	0.426	486	633	0.878	ND	1430	ND	14.7		0.0111196	0.00553368		2.00943
021IMMS032310	M	115	4.97	ND	0.075	0.185	ND	ND	139	0.1	0.424	ND	ND	61.2	0.11	0.121	ND	857	953	0.499	ND	1130	ND	34.3		0.00631966	0.00060322		10.4765
029IMMS032710	M	97	5.32	ND	0.209	ND	ND	ND	80.7	0.092	0.644	21.5	ND	68.3	0.118	ND	ND	740	1090	0.299	ND	726	ND	32.1		0.00378673
030IMMS032810	F	231	4.88	ND	1.53	ND	ND	ND	261	0.906	0.875	60.6	ND	217	0.591	0.198	0.223	419	754	0.874	ND	1810	ND	27.2		0.0110689	0.000987088		11.2137
033IMMS040210	M	239	14	ND	1.99	0.169	ND	ND	478	0.294	1.24	ND	ND	246	1.11	0.231	0.127	526	533	1.41	ND	1820	ND	49.2		0.0178571	0.0011516		15.5063
053IMMS052210	M	265	3.46	ND	1.52	0.257	ND	ND	98.5	0.624	0.608	ND	ND	50.7	0.106	0.222	0.468	497	1170	1.14	ND	1230	ND	8.78		0.0144377	0.00110674		13.0453
062IMMS061510	F	185	6.27	ND	1.17	ND	ND	ND	58.4	ND	0.23	ND	ND	43.9	ND	0.116	ND	350	551	0.734	ND	686	ND	9.43		0.00929585	0.000578294		16.0746
063IMMS061510	M	124
065IMMS062510	F	228.8
070IMMS070810	M	254
074IMMS072210	M	243.5	3.66	ND	1.98	ND	ND	ND	112	0.327	0.81	32.3	ND	54.6	0.103	0.175	0.164	508	990	3.44	ND	1670	ND	77.5		0.0435664	0.000872426		49.937
075IMMS080310	M	245.8	40.6	ND	0.891	ND	ND	ND	150	0.079	1.43	19.9	ND	60.9	ND	0.383	ND	687	1400	0.95	ND	1840	ND	7.21		0.0120314	0.00190937		6.30125
002IMMS010411	M	203	5.01	ND	1.96	ND	ND	ND	35.8	ND	ND	ND	ND	17.6	ND	ND	ND	150	292	0.36	ND	337	ND	4.37		0.00455927
004IMMS011611	M	94.4	7.28	ND	0.085	0.16	ND	ND	97.6	0.063	0.341	ND	ND	92.4	0.119	0.255	ND	656	772	ND	ND	1110	ND	8.64			0.00127125
005IMMS012811	F	239	7.29	ND	0.783	ND	ND	ND	322	1.64	0.59	27.5	ND	582	0.233	0.294	0.64	601	683	0.654	ND	3300	ND	16.4		0.00828267	0.00146568		5.65109
006IMMS012911	M	97
012IMMS020811	F	199	4.58	ND	0.631	0.26	ND	ND	174	0.192	0.649	ND	ND	110	0.133	0.177	0.077	918	1410	ND	ND	1240	ND	30.3			0.000882397
013IMMS020911	M	94
021IMMS022011	M	105.1	8.12	ND	0.128	0.357	ND	ND	99.6	1.2	0.398	73	ND	76.6	0.352	ND	0.29	631	892	ND	ND	943	ND	13.2
022IMMS022011	M	97	13.4	ND	0.236	ND	ND	ND	311	0.165	0.616	24.2	ND	183	0.232	0.052	0.075	568	745	0.314	ND	2160	ND	36.2		0.0039767	0.000259235		15.3401
029IMMS022211	M	94
032IMMS022311	M	95.5	3.69	ND	0.189	0.138	ND	ND	99.1	0.08	0.446	ND	ND	45.7	0.136	ND	ND	404	707	ND	ND	513	ND	10.6
033IMMS022411	F	97	47.7	ND	0.105	ND	ND	ND	769	1.17	1.08	28.3	ND	441	0.274	0.076	0.48	289	450	0.249	ND	3260	ND	17.8		0.0031535	0.000378882		8.32315
034IMMS022511	F	111.4	2.74	ND	0.088	ND	ND	ND	74.7	0.08	0.452	24.6	ND	64.9	0.076	0.088	ND	478	631	0.209	ND	840	ND	6.68		0.00264691	0.000438706		6.03345
037IMMS022511	F	98.5	4.14	ND	0.113	ND	ND	ND	414	ND	0.526	42.3	ND	404	0.256	ND	ND	384	626	0.223	ND	3420	ND	10.5		0.00282421
040IMMS022711	M	225.2
043IMMS022811	M	92.5	52.9	ND	0.13	0.149	ND	ND	599	0.34	0.414	36.8	ND	387	0.716	ND	0.141	311	354	0.21	ND	3100	ND	13.1		0.00265957
047IMMS030311	M	183
054IMMS031111	F	239.5	12.5	ND	0.982	0.27	ND	ND	129	0.082	0.274	ND	ND	228	ND	1.422	ND	317	566	0.632	ND	1380	ND	22.5		0.00800405	0.00708909		1.12907
056IMMS031311	M	209	2.69	ND	0.623	ND	ND	ND	129	ND	0.984	14.5	ND	47.8	ND	0.11	ND	498	977	1.75	ND	1040	ND	43		0.0221631	0.000548382		40.4155
063IMMS031711	F	171.5	2.02	ND	0.702	ND	ND	ND	33.7	0.196	0.205	ND	ND	20.3	ND	0.067	0.067	223	449	0.572	ND	511	ND	7.25		0.00724417	0.000334015		21.6882
065IMMS031711	M	105	3.28	ND	0.122	ND	ND	ND	48.3	0.09	0.358	14	ND	38.7	0.08	0.125	0.046	475	583	0.192	ND	519	ND	6.74		0.00243161	0.000623162		3.90205
031IMMS052014	M	180	5.9	ND	0.26	ND	ND	ND	88.3	ND	0.927	15	ND	51.9	ND	0.058	ND	335	790	0.656	ND	2560	ND	5.28		0.008308	0.000289147		28.7328
027IMMS060317	F	166.5	6.89	ND	0.485	ND	ND	ND	45.6	1.31	0.349	44.3	ND	30.3	0.283	ND	0.256	366	459	0.399	ND	302	ND	37.2		0.00505319
019IMMS022618	M	242	4.48	ND	0.697	ND	ND	ND	241	0.114	0.452	42.7	ND	236	ND	0.596	0.075	776	1140	0.423	ND	1820	ND	27.4		0.00535714	0.00297123		1.803
025IMMS032318	M	247	3.6	ND	1.6	ND	ND	ND	61.5	ND	ND	ND	ND	39.4	ND	0.161	ND	402	730	1.24	ND	1060	ND	31.3		0.0157042	0.000802632		19.5658
027IMMS032518	M	196	1.46	ND	0.336	ND	ND	ND	51	0.077	0.739	62.6	ND	157	0.082	0.369	0.036	1370	2320	0.634	ND	726	ND	31.8		0.00802938	0.00183957		4.36481
028IMMS040118	F	223	5.56	ND	1.23	ND	ND	ND	142	2.16	1.04	38	ND	128	0.358	0.451	0.914	666	935	1.07	ND	1300	ND	30.1		0.0135512	0.00224837		6.02711
045IMMS081118	M	175	2.27	ND	0.521	0.128	ND	ND	55.5	0.727	0.572	28	ND	57.7	0.182	0.109	0.238	537	1000	1.08	ND	739	ND	13.8		0.0136778	0.000543397		25.1709
049IMMS101618
055IMMS112518	M	249.48	3.16	ND	1.81	ND	ND	ND	50.8	0.046	0.325	ND	ND	45.6	ND	0.234	ND	463	796	1.13	ND	744	ND	32.4		0.014311	0.00116656		12.2677
003IMMS011119	M	241	6.53	ND	0.902	ND	ND	ND	47.1	ND	0.345	57.8	ND	128	0.144	1.43	ND	1190	2180	1.17	ND	763	ND	23.5		0.0148176	0.00712897		2.07851
004IMMS012419	F	189.5	9.55	ND	0.97	0.119	ND	ND	422	ND	0.339	ND	ND	91.1	0.867	0.351	ND	318	601	2.25	ND	1320	ND	47.6		0.0284954	0.00174984		16.2846
005IMMS020219	M	190	5.25	ND	1.51	ND	ND	ND	41.6	0.284	0.205	ND	ND	36.1	ND	0.272	ND	316	632	0.982	ND	456	ND	19		0.0124367	0.001356		9.17159
009IMMS021619	F	183	5.42	ND	0.106	0.204	ND	ND	67.9	1.29	0.632	27.6	ND	90.8	0.216	0.133	0.386	969	2740	ND	ND	955	ND	51.4			0.000663044
010IMMS021619	F	102.5	5.86	ND	0.702	0.338	ND	ND	238	0.403	0.885	35.9	ND	250	0.522	ND	0.244	1100	1650	0.738	ND	1280	ND	24.4		0.0093465
016IMMS030819	M	260	7.51	ND	0.807	ND	ND	ND	134	0.665	0.349	ND	ND	71.9	ND	0.455	0.26	397	1110	0.73	ND	1680	ND	12.9		0.00924519	0.00226831		4.07581
018IMMS032319	F	238	7.45	ND	0.743	ND	ND	ND	163	ND	0.294	ND	ND	105	ND	0.742	ND	545	1230	1.68	ND	1940	ND	21.2		0.0212766	0.00369909		5.75185
019IMMS032319	M	201.4	5.93	ND	0.726	ND	ND	ND	58.1	ND	ND	ND	ND	17.2	ND	0.189	ND	172	326	0.329	ND	291	ND	8.01		0.00416667	0.00094222		4.42218
021IMMS032819	F	217	15.7	ND	0.876	ND	ND	ND	73	0.742	0.213	ND	ND	73.6	0.528	0.353	0.348	245	290	0.231	ND	504	ND	9.46		0.00292553	0.00175981		1.66241
022IMMS032819	F	240	6.37	ND	1.38	ND	ND	ND	72	0.378	0.253	ND	ND	46.2	ND	0.31	ND	433	817	2.04	ND	733	ND	37		0.0258359	0.00154544		16.7175
025IMMS033019	F	103.5	31.6	ND	0.264	0.194	ND	ND	162	1.06	1.77	83.7	ND	169	0.618	0.109	0.454	1190	1800	0.453	ND	1690	ND	26		0.00573708	0.000543397		10.5578
026IMMS033019	M	97	2.64	ND	0.14	0.101	ND	ND	66.7	0.129	0.714	19.9	ND	76.3	0.145	0.098	0.062	994	1240	ND	ND	726	ND	11.4			0.000488559
030IMMS040519	M	271	14.6	ND	1.71	0.3	ND	ND	97.4	ND	0.465	ND	ND	60.4	0.354	1.13	ND	386	541	0.539	ND	478	ND	24.4		0.00682624	0.00563338		1.21175
031IMMS040619	F	101.8	13.1	ND	0.298	0.18	ND	ND	94.3	0.308	0.786	40	ND	118	0.311	ND	0.137	1246	1500	ND	ND	1080	ND	49.7
034IMMS041019	M	237	2.46	ND	0.387	ND	ND	ND	144	0.121	0.67	ND	ND	109	ND	1.68	ND	648	1130	3.66	ND	1820	ND	47.5		0.0463526	0.00837529		5.53444
035IMMS041119	M	195.8	12.3	ND	1.34	ND	ND	ND	74.4	ND	0.302	ND	ND	81.3	0.181	0.384	ND	592	727	0.366	ND	282	ND	13.4		0.00463526	0.00191435		2.42132
038IMMS041219	F	173.5	8.03	ND	0.776	0.524	ND	ND	190	0.267	0.761	69.2	ND	144	0.452	0.136	0.11	844	968	0.353	ND	675	ND	25.3		0.00447062	0.000678		6.59383
039IMMS041219	M	257	7.3	ND	2.02	ND	ND	ND	143	ND	0.357	ND	ND	76.6	ND	1.46	ND	486	1060	1.38	ND	1370	ND	9.46		0.0174772	0.00727853		2.4012
040IMMS041419	Unknown	102.3	55.1	ND	0.137	ND	ND	ND	354	0.274	0.803	40.3	ND	155	0.766	ND	0.143	157	226	0.337	ND	414	ND	51.2		0.00426798
041IMMS041819	M	173	5.12	ND	0.997	ND	ND	ND	128	ND	0.146	ND	ND	105	0.168	0.277	ND	363	541	0.845	ND	716	ND	21.8		0.0107016	0.00138093		7.7496
042IMMS041919	M	248	8.21	ND	0.484	ND	ND	ND	138	ND	0.385	ND	ND	163	ND	0.992	ND	516	850	1.34	ND	1450	ND	59.2		0.0169706	0.00494541		3.43159
051IMMS042919	M	252	0.864	ND	1.21	0.176	ND	ND	74.5	0.0871	0.379	ND	ND	49.5	0.111	0.468	ND	497	653	1.39	ND	1580	ND	24.3		0.0176039	0.00233312		7.54521
053IMMS043019	M	183	5.62	ND	0.385	0.0737	ND	ND	79.1	ND	0.298	ND	ND	86.5	0.149	0.27	ND	344	810	0.355	ND	548	ND	8.94		0.00449595	0.00134603		3.34016
055IMMS043019	F	232.5	6.19	ND	0.575	0.136	ND	ND	84.3	ND	ND	ND	ND	31	0.479	3.34	ND	393	617	0.696	ND	465	ND	13.4		0.00881459	0.0166509		0.529377
057IMMS050119 (average)	Unknown	243.2	2.455	ND	0.252	ND	ND	ND	115.2	0.287	0.343	ND	ND	88.4	ND	0.694	ND	576.5	1160	0.385	ND	1575	ND	6.61		0.00487589	0.00345979		1.4093
058IMMS050119	M	216.2	6.23	ND	0.314	ND	ND	ND	118	ND	0.305	ND	ND	62.8	0.221	0.725	ND	630	1070	1.16	ND	732	ND	33.6		0.014691	0.00361434		4.06464
067IMMS050419	M	180.1	4.67	ND	0.281	ND	ND	ND	84.8	0.327	0.557	33.1	ND	90	0.301	0.132	0.135	642	947	0.314	ND	675	ND	10.1		0.0039767	0.000658059		6.04307
071IMMS050619	F	158	5.04	ND	0.248	ND	ND	ND	200	0.099	0.602	18.7	ND	59.7	0.742	0.07	ND	514	592	1.55	ND	1050	ND	59.6		0.0196302	0.000348971		56.2517
074IMMS051119	M	262	17.4	ND	0.372	1.54	ND	ND	1800	ND	0.313	ND	ND	859	0.562	1.58	ND	457	444	0.452	ND	970	ND	10.5		0.00572442	0.00787676		0.726747
094IMMS052719 (average, blubber only)	F	171.6	2.92	ND	0.996	ND	ND	ND	86	ND	0.311	ND	ND	56.9	0.184	1.75	ND	533	893	1.29	ND	615	ND	21.4		0.0163374	0.00872426		1.87264
096IMMS052819	M	266.8	4.71	ND	1.24	ND	ND	ND	73.3	0.774	0.411	38	ND	55.1	0.269	0.293	0.177	608	1040	1.08	ND	599	ND	32.9		0.0136778	0.00146069		9.36393
097IMMS052819	F	243.5	18.2	ND	0.561	ND	ND	ND	76.5	0.922	1.02	114	ND	167	0.377	0.604	0.189	1090	1690	0.433	ND	489	ND	15.9		0.00548379	0.00301112		1.82118
103IMMS052919	F	266.6	4.17	ND	1.13	0.207	ND	ND	99.3	ND	0.466	ND	ND	50.6	0.172	0.781	0.157	389	440	1.02	ND	444	ND	26.3		0.0129179	0.00389351		3.31781
105IMMS052919	M	252	2.05	ND	0.609	ND	ND	ND	66.4	0.075	0.433	8.21	ND	57.5	0.15	0.301	0.04	463	812	0.659	ND	859	ND	8.87		0.008346	0.00150057		5.56187
107IMMS053019	M	263	2.72	ND	2.43	ND	ND	ND	ND	ND	0.147	19.9	ND	35	ND	0.508	ND	314	575	0.353	ND	310	ND	9.57		0.00447062	0.00253253		1.76528
113IMMS053119	M	263	2.43	ND	2.43	0.154	ND	ND	52.6	ND	0.298	17.7	ND	28.4	ND	0.486	ND	261	476	0.699	ND	715	ND	12.9		0.00885258	0.00242285		3.65379
137IMMS071819	F	247.6	0.737	ND	1.32	ND	ND	ND	54.9	ND	0.353	20.3	ND	48.7	ND	1.1	ND	447	990	0.611	ND	880	ND	18.1		0.0077381	0.00548382		1.41108
139IMMS072919	M	261.9	9.55	ND	ND	0.241	ND	ND	149	0.424	ND	91.9	ND	127	0.168	0.492	0.203	772	1200	0.777	ND	1230	ND	73.3		0.00984043	0.00245276		4.01197
141IMMS080319	F	208	2.21	ND	2.28	ND	ND	ND	22.8	ND	ND	ND	ND	23.1	ND	0.427	ND	284	556	0.292	ND	344	ND	4.08		0.00369807	0.00212872		1.73723
142IMMS080519	F	186.6	3.97	ND	0.979	ND	ND	ND	24.7	ND	ND	ND	ND	31	ND	ND	ND	270	487	0.156	ND	455	ND	11.2		0.00197568
151IMMS102619	M	255.5	2.95	ND	0.924	ND	ND	ND	301	0.277	ND	ND	ND	257	ND	0.783	ND	504	1050	1.08	ND	3170	ND	21.7		0.0136778	0.00390348		3.504
152IMMS112619	F	175	39.8	ND	1.08	ND	ND	ND	577	0.54	ND	60.8	ND	350	0.576	0.441	0.175	459	989	0.446	ND	2560	ND	12.2		0.00564843	0.00219851		2.5692
153IMMS120219	F	232	2.34	ND	1.27	ND	ND	ND	91.2	0.436	ND	55.7	ND	98.9	0.171	0.684	0.081	475	698	1.13	ND	623	ND	117		0.014311	0.00340994		4.19686
																											0
01IMMS011020	F	263.3	11.2	ND	0.499	0.304	ND	ND	330	0.1	1.06	9.89	ND	152	0.387	0.511	0.095	392	545	0.413	ND	1560	ND	10.5		0.0052305	0.00254748		2.0532
03IMMS020520	F	120.6	1.2	ND	0.137	0.198	ND	ND	35.9	ND	2.73	7.05	ND	18.5	ND	ND	ND	258	381	ND	ND	282	ND	6.15
04IMMS020620	F	83.5	ND	ND	ND	ND	ND	ND	4.28	ND	1	ND	ND	ND	ND	ND	ND	ND	2.7	ND	ND	16.3	ND	1.05
06IMMS020920	M	104.5	0.763	ND	0.104	0.148	ND	ND	45.2	ND	1.72	29.7	0.106	51	0.078	ND	ND	748	1060	0.043	ND	735	ND	69.6		0.00054458
07IMMS021120	F	113.6	0.764	ND	0.145	0.214	ND	ND	56.9	ND	0.888	16.7	ND	34.5	ND	ND	ND	448	863	0.018	ND	624	ND	13.4		0.000227964
09IMMS021920	M	92	1.898	ND	0.045	0.194	ND	ND	158	0.081	3	19.4	0.106	93.1	0.423	ND	0.151	527	694	0.166	ND	1120	ND	61.4		0.00210233
12IMMS030320	M	115.7	1.371	ND	0.064	0.237	ND	ND	70.5	ND	1.01	11.5	ND	66.6	0.238	ND	ND	484	784	0.06	ND	831	ND	45.8		0.000759878
13IMMS030520	M	98	0.905	ND	0.166	0.223	ND	ND	43.7	ND	0.832	6.31	ND	45.4	0.091	ND	ND	535	722	0.009	ND	832	ND	9.16		0.000113982
14IMMS031020	Unknown	100	7.14	ND	0.091	0.307	ND	ND	29.5	ND	0.791	12.4	ND	32.6	0.127	ND	ND	430	635	0.026	ND	429	ND	12.8		0.000329281
15IMMS031120	F	176.7	34	ND	1	0.313	ND	ND	196	0.13	0.67	25.1	ND	161	0.287	0.159	0.09	424	513	0.197	ND	878	ND	67.9		0.00249493	0.000792662		3.14754
18IMMS031320	F	107	1.25	ND	0.063	0.142	ND	ND	58.1	ND	0.943	21.6	ND	73.6	0.093	ND	0.078	649	923	0.062	ND	791	ND	60.1		0.000785208
19IMMS031420	F	114.4	1.89	ND	0.12	0.14	ND	ND	50.7	ND	0.387	10.2	ND	61.4	0.115	ND	ND	526	575	0.099	ND	833	ND	8.61		0.0012538
20IMMS031520	F	101.4	0.763	ND	ND	0.17	ND	ND	67.1	ND	0.367	16.6	ND	70	0.124	ND	ND	433	517	0.033	ND	805	ND	11		0.000417933
23IMMS031720	M	225.4	1.23	ND	0.746	0.17	ND	ND	194	ND	0.539	13	0.092	89.4	0.381	0.15	ND	317	943	0.42	ND	1460	ND	15		0.00531915	0.000747794		7.11312
27IMMS032020	F	98.3	3.74	ND	0.073	0.195	ND	ND	40	ND	0.712	21.2	ND	29.8	0.572	ND	ND	396	707	0.031	ND	474	ND	88.2		0.000392604
33IMMS032720	F	100.5	34.6	ND	0.046	0.151	ND	ND	68.9	0.079	0.399	26.1	ND	69.5	0.409	0.054	ND	345	422	0.117	ND	791	ND	11		0.00148176	0.000269206		5.5042
47IMMS053120	F	253.2	0.323	ND	0.309	0.163	ND	ND	80.5	ND	0.538	ND	ND	37.9	ND	0.149	ND	406	582	1.91	ND	1850	ND	102		0.0241895	0.000742809		32.5649
49IMMS060420	F	208.4	0.749	ND	2.02	0.15	ND	ND	45.8	ND	0.271	9.93	ND	47.9	ND	0.267	ND	544	923	0.453	ND	745	ND	63.8		0.00573708	0.00133107		4.31012
50IMMS060820	M	179.2	28.6	ND	0.526	0.45	ND	ND	925	ND	1.033	24.5	ND	289	2.37	0.423	ND	283	905	0.43	ND	1420	ND	171		0.0054458	0.00210878		2.58244
53IMMS061820	F	209.5	1.82	ND	0.111	0.193	ND	ND	2350	ND	1.47	73.6	ND	275	0.344	0.235	ND	1520	1410	0.993	ND	2000	ND	71.3		0.012576	0.00117154		10.7345
54IMMS062820	M	287	0.645	ND	ND	0.108	ND	ND	105	ND	0.413	5.65	ND	47.3	ND	0.539	ND	445	942	0.922	ND	1570	ND	70.1		0.0116768	0.00268707		4.34555
60IMMS080220	M	246.2	0.502	ND	0.235	0.07	ND	ND	79.1	0.049	0.495	ND	ND	35.6	ND	0.479	ND	468	1090	0.648	ND	1780	ND	45.4		0.00820669	0.00238796		3.4367
62IMMS092220	M	151	0.534	ND	0.426	0.158	ND	ND	28.5	ND	0.371	5.39	ND	18.9	0.069	ND	ND	168	256	0.035	ND	515	ND	8.25		0.000443262
63IMMS092420	M	237.1	0.834	ND	3.25	0.2	ND	ND	22.8	ND	0.355	ND	ND	13.8	ND	0.153	ND	187	290	0.383	ND	446	ND	11.5		0.00485056	0.00076275		6.3593
003IMMS010121	F	229.9	5.06	ND	0.066	0.22	ND	ND	65.1	ND	2.95	12.9	ND	115	1.01	ND	ND	446	508	ND	ND	932	ND	16.3
006IMMS012621	M	89.7	1.35	ND	0.135	0.216	ND	ND	91	ND	0.708	23.6	ND	62.4	0.119	ND	ND	801	1270	0.125	ND	1020	ND	77.7		0.00158308
013IMMS022821	M	110	0.417	ND	0.236	0.399	ND	ND	79.6	ND	1.35	10.4	0.857	50.2	0.085	ND	ND	472	647	0.066	ND	720	ND	55.8		0.000835866
015IMMS030121	M	194	2.484	ND	0.487	0.29	ND	ND	246	ND	0.636	15.8	ND	204	2.73	0.214	ND	574	872	0.389	ND	1300	ND	64.8		0.00492655	0.00106685		4.61783
020IMMS031521	F	226.8	0.733	ND	3.28	0.171	ND	ND	274	ND	0.757	18.9	ND	163	ND	0.523	ND	502	648	0.92	ND	1040	ND	52.3		0.0116515	0.00260731		4.46877
021IMMS031521	M	110.2	0.404	ND	0.209	0.114	ND	ND	64.6	ND	1.5	5.31	ND	46	0.079	ND	ND	602	1020	0.122	ND	877	ND	96.5		0.00154509
023IMMS031721	M	191	5.57	ND	0.321	0.109	ND	ND	139	ND	0.747	5.72	ND	147	0.078	0.127	ND	590	696	2.67	ND	1430	ND	122		0.0338146	0.000633132		53.4084
026IMMS031821	M	106.5	2.29	ND	0.126	0.56	ND	ND	61.7	ND	0.789	16.6	ND	63.4	ND	ND	0.17	657	1120	0.181	ND	691	ND	12.6		0.0022923
027IMMS032721	Unknown	275	18	ND	1.93	0.604	ND	ND	417	ND	1.19	26.9	ND	290	0.343	0.29	ND	340	777	0.903	ND	1010	ND	77.9		0.0114362	0.00144574		7.91028
028IMMS033021	M	106.9	2.14	ND	0.401	0.544	ND	ND	126	0.176	1.45	30.4	ND	66.7	ND	ND	0.098	686	1270	0.235	ND	920	ND	17.3		0.00297619
029IMMS033121	F	92.2	1.72	ND	0.296	0.614	ND	ND	82.6	ND	1.06	ND	ND	59.2	0.108	ND	ND	691	1060	0.383	ND	826	ND	114		0.00485056
033IMMS040621	M	106.1	2.45	ND	0.245	0.381	ND	ND	35	ND	0.529	57.1	ND	36	0.186	ND	ND	437	668	0.18	ND	482	ND	11.3		0.00227964
036IMMS040821	F	220.9	2.98	ND	0.618	0.245	ND	ND	174	ND	0.53	19.3	ND	281	ND	0.515	ND	500	499	0.855	ND	2120	ND	72		0.0108283	0.00256743		4.21756
037IMMS041021	M	111	13.2	ND	0.184	0.523	ND	ND	52.8	ND	0.87	ND	ND	58.1	0.223	ND	ND	712	1020	0.45	ND	750	ND	73.5		0.00569909
038IMMS042321	M	166.7	1.5	ND	0.229	0.882	ND	ND	157	ND	1.13	ND	ND	76.7	ND	ND	ND	750	1300	3.82	ND	2320	ND	120		0.0483789
040IMMS050221	M	115.5	3.1	ND	0.574	0.31	ND	ND	32.3	ND	0.559	ND	ND	49	0.099	ND	ND	547	924	0.341	ND	434	ND	22.1		0.00431864
043IMMS051621	M	175	363	ND	0.433	1.18	ND	ND	73.5	0.332	0.903	168	0.178	102	1.83	ND	0.167	354	472	0.873	ND	298	ND	86		0.0110562
044IMMS051721	M	226.1	3.88	ND	0.333	0.417	ND	ND	103	ND	0.769	17.9	ND	68.7	ND	0.428	ND	602	1030	3.98	ND	1720	ND	105		0.0504053	0.00213371		23.6233
046IMMS052321	F	241.4	2.46	ND	1.03	0.453	ND	ND	73.9	0.151	0.579	ND	ND	23.9	ND	ND	ND	175	324	0.186	2.87	1470	ND	9.74		0.00235562
047IMMS052621	F	222.8	12.6	ND	0.102	1.02	ND	ND	97.9	0.502	1.04	49.8	ND	172	0.301	0.528	ND	1030	1480	0.643	ND	936	ND	47.3		0.00814336	0.00263223		3.09371
050IMMS052821	M	221.1	21.7	ND	0.124	0.954	ND	ND	86.4	0.459	1.14	27.2	ND	63.8	0.356	ND	0.162	438	719	0.396	ND	1200	ND	11.6		0.0050152
051IMMS053121	M	246.5	9.24	ND	0.317	0.586	ND	ND	42.1	ND	0.644	12.1	ND	42.3	0.238	ND	ND	536	825	0.25	ND	448	ND	34.5		0.00316616
054IMMS060721	M	247	4.92	ND	0.257	0.431	ND	ND	161	ND	0.728	17.1	ND	80.6	0.122	0.491	ND	362	880	1.94	ND	2650	ND	49.7		0.0245694	0.00244778		10.0374
058IMMS071521	F	146	2.66	ND	0.316	0.564	ND	ND	48.4	ND	0.602	ND	ND	57.7	ND	ND	ND	683	1150	0.525	ND	567	ND	19.1		0.00664894
061IMMS082721	M	139.5	1.84	ND	0.316	0.652	ND	ND	44.2	ND	0.718	ND	0.182	45.6	ND	ND	ND	533	1050	0.343	ND	576	ND	17.5		0.00434397
063IMMS100921	M	119.5	1.9	ND	0.167	0.433	ND	ND	38.3	ND	0.567	ND	ND	40.9	ND	ND	ND	465	776	0.147	ND	418	ND	17.3		0.0018617
065IMMS101421	F	234.8	2.05	ND	0.415	0.592	ND	ND	92.3	ND	0.737	ND	ND	74.8	0.098	1.09	ND	678	1100	2.113	ND	1200	ND	70.5		0.0267604	0.00543397		4.92465
066IMMS101521	F	160	37.2	ND	0.135	0.638	ND	ND	93.3	0.112	0.742	24.5	ND	90.3	0.752	ND	ND	471	467	0.455	ND	389	ND	58.5		0.00576241
067IMMS102121	F	222.5	12.6	ND	0.102	1.02	ND	ND	97.9	0.502	1.04	49.8	ND	172	0.301	0.528	ND	1030	1480	0.643	ND	936	ND	34.6		0.00814336	0.00263223		3.09371
068IMMS110521	M	194.5	1.89	ND	0.624	0.724	ND	ND	97.2	ND	1.14	ND	ND	70.1	ND	0.086	ND	642	1060	0.969	ND	1020	ND	53.4		0.012272	0.000428735		28.6238
069IMMS111921	M	235.2	2.26	ND	0.898	0.42	ND	ND	63.6	ND	0.516	21.5	ND	94.5	ND	0.295	ND	406	685	0.615	ND	1190	ND	14.3		0.00778875	0.00147066		5.29609
070IMMS120521	F	214.2	1.79	ND	0.647	0.549	ND	ND	58.7	ND	0.767	ND	ND	34.1	ND	0.042	ND	356	797	0.409	ND	676	ND	13.4		0.00517984	0.000209382		24.7387
071IMMS120821	M	200	14.4	ND	0.934	0.318	ND	ND	268	0.158	0.678	32.8	ND	314	0.537	0.079	ND	441	480	0.298	ND	2760	ND	54.2		0.00377406	0.000393838		9.58278
072IMMS120921	M	148.3	17.4	ND	0.326	0.65	ND	ND	208	ND	1.28	18	0.133	191	0.678	ND	0.096	133	202	0.125	ND	1240	ND	42.7		0.00158308
073IMMS121121	M	155.2	5.14	ND	0.319	0.438	ND	ND	392	ND	0.498	12.5	ND	414	0.154	0.035	0.232	277	579	0.248	ND	3070	ND	40.8		0.00314083	0.000174485		18.0006
075IMMS121621	M	215.5	67	ND	0.343	0.751	ND	ND	5340	ND	0.606	57.7	ND	493	10.6	0.134	ND	200	409	0.34	ND	3740	ND	17.7		0.00430598	0.000668029		6.44579
077IMMS122821	F	100	3.43	ND	ND	0.397	ND	ND	136	0.112	0.778	30.6	ND	127	0.173	ND	ND	566	875	0.185	ND	1460	ND	69.7		0.00234296
Mean			13.163	#DIV/0!	0.707429	0.362136	#DIV/0!	#DIV/0!	214.316	0.40654	0.728508	33.5251	0.2275	118.609	0.497911	0.457688	0.208511	529.128	841.36	0.73675	2.87	1135.94	#DIV/0!	34.8459
SD			41.9801	#DIV/0!	0.687675	0.272815	#DIV/0!	#DIV/0!	532.404	0.435056	0.499233	32.5266	0.256734	125.399	1.17192	0.497156	0.172781	246.562	403.768	0.748311	#DIV/0!	742.777	#DIV/0!	30.5175
Max			363	0	3.28	1.54	0	0	5340	2.16	3	215	0.857	859	10.6	3.34	0.914	1520	2740	3.98	2.87	3740	0	171
Min			0.323	0	0.045	0.07	0	0	4.28	0.046	0.146	5.31	0.092	13.8	0.069	0.035	0.036	133	2.7	0.009	2.87	16.3	0	1.05
Male mean			11.9542	#DIV/0!	0.687263	0.387774	#DIV/0!	#DIV/0!	217.661	0.278326	0.691055	29.231	0.236286	110.292	0.56868	0.415868	0.157087	522.962	864.641	0.796622	#DIV/0!	1169.44	#DIV/0!	35.6279
SD			41.7034	#DIV/0!	0.684684	0.31119	#DIV/0!	#DIV/0!	635.753	0.264449	0.443112	27.8111	0.276003	125.945	1.54581	0.396706	0.0981802	220.323	361.474	0.860483	#DIV/0!	753.223	#DIV/0!	31.9021
Female mean			14.3311	0	0.744264	0.318941	0	0	208.673	0.565552	0.777941	40.0134	0.166	128.738	0.409243	0.514211	0.267952	549.018	819.066	0.67406	2.87	1109.22	#DIV/0!	33.5937
SD			43.8091	#DIV/0!	0.689937	0.207687	#DIV/0!	#DIV/0!	374.766	0.550379	0.58168	38.6086	#DIV/0!	126.723	0.348424	0.620757	0.219337	282.81	460.766	0.567605	#DIV/0!	745.2	#DIV/0!	28.8206
Male N			78	0	76	50	0	0	77	34	73	48	7	78	50	53	23	78	78	74	0	78	0	78
Female N			55	0	53	34	0	0	56	29	51	35	1	55	37	38	21	55	56	50	1	56	0	56
total count			137	0	133	86	0	0	137	65	128	86	8	137	90	93	45	137	138	128	1	138	0	138
total count by year
before 2019			34
2019			43
2020			24
2021			37
			138							sex difference at p<0.01							sex difference at p<0.05

## Sheet: Kidney 2010-2019
Individual	Sex	SL (cm)	Aluminum	Antimony	Arsenic	Barium	Beryllium	Cadmium	Calcium	Chromium	Copper	Iron	Lead	Magnesium	Manganese	Mercury	Nickel	Phosphorus	Potassium	Selenium	Silver	Sodium	Thallium	Zinc		Se molar	Hg molar	Se:Hg ratio
011IMMS030810	F	242	12.2	ND	0.183	0.176	ND	0.316	267	0.171	14.7	100	ND	247	0.69	4.56	0.085	2070	2790	4.86	0.128	1660	ND	52.4		0.0615502	0.0227329	2.70753
012IMMS031110	M	238	2.12	ND	0.206	0.15	ND	0.094	133	ND	3.96	154	ND	141	1.19	1.88	0.076	1660	2940	3.04	ND	1980	ND	25.6		0.0385005	0.00937235	4.10788
013IMMS031210	F	235	10.2	ND	0.194	0.168	ND	0.569	340	0.101	7.73	110	ND	157	0.651	13.3	0.122	1920	3520	9.6	0.154	2730	ND	44		0.121581	0.0663044	1.83367
021IMMS032310	M	115	0.582	ND	0.063	0.049	ND	ND	125	0.207	7.67	97.3	ND	126	0.512	0.343	0.063	2260	2440	1.2	ND	2090	ND	25.5		0.0151976	0.00170996	8.8877
029IMMS032710	M	97	2.12	ND	0.102	0.129	ND	ND	158	ND	5.64	124	ND	174	0.566	0.131	ND	2110	3170	0.87	ND	2420	ND	44		0.0110182	0.000653073	16.8714
030IMMS032810	F	231	1.55	ND	0.301	0.167	ND	0.668	186	ND	10.3	140	ND	98.3	0.523	3.36	ND	2000	3200	3.72	0.262	2140	ND	41.7		0.0471125	0.0167506	2.81259
033IMMS040210	M	239	1.87	ND	0.543	ND	ND	0.3	278	ND	15.9	147	ND	190	0.862	2.68	ND	2060	2800	3.14	0.064	2430	ND	45.7		0.039767	0.0133606	2.97644
053IMMS052210	M	265	0.68	ND	0.165	0.078	ND	0.165	295	ND	7.16	148	ND	105	0.786	3.15	ND	1560	2310	3.5	ND	2580	ND	28.8		0.0443262	0.0157037	2.82267
062IMMS061510	F	185	152	ND	0.171	0.13	ND	ND	138	ND	6.03	96.4	ND	359	0.469	0.67	ND	1910	3390	1.19	ND	1340	ND	56.1		0.0150709	0.00334015	4.51205
063IMMS061510	M	124
065IMMS062510	F	228.8
070IMMS070810	M	254
074IMMS072210	M	243.5	1.07	ND	0.206	0.135	ND	0.31	170	0.142	3.36	102	ND	140	0.583	2.89	0.08	1940	3000	3.96	ND	2700	ND	25		0.050152	0.0144075	3.48096
075IMMS080310	M	245.8	ND	ND	0.272	0.15	ND	0.62	369	0.095	2.23	95.1	ND	171	0.737	1.34	ND	1900	3110	2.89	ND	2660	ND	13.8		0.0366008	0.00668029	5.47892
002IMMS010411	M	203	ND	ND	0.154	0.123	ND	0.189	192	ND	3.62	130	ND	181	0.631	1.13	0.091	1850	3040	2.4	ND	2030	ND	25.5		0.0303951	0.00563338	5.39554
004IMMS011611	M	94.4	ND	ND	ND	0.054	ND	ND	162	0.332	3.99	222	ND	214	0.453	0.266	0.134	1970	2440	0.624	ND	2560	ND	22.6		0.00790274	0.00132609	5.95944
005IMMS012811	F	239	ND	ND	0.111	0.132	ND	0.618	355	0.12	5.61	77.5	ND	177	0.703	3.88	0.097	1970	3160	3.47	0.171	2380	ND	38		0.0439463	0.0193429	2.27196
006IMMS012911	M	97
012IMMS020811	F	199	ND	ND	0.117	0.059	ND	0.386	140	ND	7.9	125	ND	192	0.98	1.44	ND	2660	2810	4.03	0.058	1970	ND	38.5		0.0510385	0.00717882	7.10959
013IMMS020911	M	94
021IMMS022011	M	105.1	0.76	ND	0.077	0.104	ND	ND	202	ND	8.53	168	ND	158	0.474	0.388	ND	2140	2860	1.11	ND	2160	ND	56.2		0.0140578	0.00193429	7.26764
022IMMS022011	M	97	0.886	ND	0.107	0.093	ND	ND	580	0.055	5.08	71.2	ND	368	0.504	0.112	ND	1530	2640	0.705	ND	4210	ND	54.9		0.00892857	0.000558353	15.9909
029IMMS022211	M	94
032IMMS022311	M	95.5	1.22	ND	0.093	0.116	ND	ND	260	ND	6.44	181	ND	222	0.881	0.08	ND	1900	2720	1.33	ND	1700	ND	40.4		0.016844	0.000398823	42.2342
033IMMS022411	F	97	1.64	ND	0.113	0.108	ND	ND	199	ND	10.1	59.2	ND	346	0.552	0.181	0.093	2250	3210	0.949	ND	3520	ND	42.2		0.0120187	0.000902338	13.3196
034IMMS022511	F	111.4	1.28	ND	ND	0.154	ND	ND	396	ND	3.24	82.1	ND	418	0.267	ND	0.104	1540	2390	0.625	ND	4290	ND	19		0.0079154
037IMMS022511	F	98.5	ND	ND	ND	0.123	ND	ND	791	ND	10.8	88	ND	549	0.863	0.164	ND	1020	1760	1.02	ND	7130	ND	58.3		0.0129179	0.000817588	15.8001
040IMMS022711	M	225.2
043IMMS022811	M	92.5	3.06	ND	ND	0.21	ND	ND	318	0.09	7.38	87.2	0.341	302	0.612	ND	ND	1390	2350	0.688	ND	4530	ND	39.4		0.00871327
047IMMS030311	M	183
054IMMS031111	F	239.5	47.2	ND	0.145	0.058	ND	0.503	245	ND	6.77	148	ND	413	0.756	18.7	ND	1910	2800	7.41	0.11	1950	ND	42.6		0.093845	0.093225	1.00665
056IMMS031311	M	209	ND	ND	ND	0.155	ND	ND	187	0.074	13	84.1	ND	169	1.03	1.17	ND	2080	3040	3.12	0.071	2230	ND	50.7		0.0395137	0.00583279	6.7744
063IMMS031711	F	171.5	ND	ND	ND	0.141	ND	0.129	112	ND	8.17	ND	ND	162	0.496	1.53	ND	1930	2770	1.92	ND	2660	ND	31.3		0.0243161	0.0076275	3.18795
065IMMS031711	M	105	ND	ND	ND	0.156	ND	ND	185	ND	7.47	81.1	ND	165	0.487	0.303	ND	2310	3040	1.22	ND	2590	ND	41.7		0.0154509	0.00151054	10.2287
031IMMS052014	M	180	25.9	ND	0.194	0.162	ND	0.195	131	ND	7.52	91.6	ND	291	1.05	1.77	0.109	2650	2850	2.94	0.139	2420	ND	61.9		0.037234	0.00882397	4.21965
027IMMS060317	F	166.5	1.05	ND	0.114	0.15	ND	ND	168	0.069	13.4	62.9	ND	182	0.886	ND	0.068	2630	3510	0.861	ND	2170	ND	54.6		0.0109043
019IMMS022618	M	242	1.23	ND	0.145	0.363	ND	0.32	274	ND	8.04	93.8	ND	176	0.722	3.8	ND	1710	2690	3.24	0.14	2710	ND	42.5		0.0410334	0.0189441	2.16603
025IMMS032318	M	247	ND	ND	0.123	0.182	ND	0.076	135	ND	2.2	ND	ND	135	0.459	0.929	ND	1600	2690	1.57	ND	3180	ND	13.6		0.0198835	0.00463134	4.29325
027IMMS032518	M	196	ND	ND	0.076	ND	ND	0.085	110	ND	5.17	92.1	ND	162	0.64	3.86	ND	1790	3210	3.46	0.065	1780	ND	25.3		0.0438197	0.0192432	2.27715
028IMMS040118	F	223	ND	ND	0.152	0.105	ND	0.158	134	ND	8.13	171	ND	165	0.583	1.57	ND	1370	2560	2.92	0.098	1360	ND	22.4		0.0369807	0.00782691	4.72482
045IMMS081118	M	175	ND	ND	0.122	0.104	ND	ND	102	ND	5.99	117	ND	186	0.549	0.406	ND	1910	4130	1.79	ND	1590	ND	31.2		0.0226697	0.00202403	11.2003
049IMMS101618
055IMMS112518	M	249.48	ND	ND	0.18	0.103	ND	0.112	145	ND	3.92	111	ND	129	0.707	3.24	ND	1720	2680	3.9	ND	2380	ND	21.2		0.0493921	0.0161524	3.05789
003IMMS011119	M	241	10.1	ND	0.38	0.148	ND	0.372	304	ND	3.83	77.7	ND	276	0.703	5.56	ND	2100	2660	4.06	ND	1710	ND	27.3		0.0514184	0.0277182	1.85504
004IMMS012419	F	189.5	9.86	ND	0.288	ND	ND	ND	187	ND	10.6	266	ND	185	5.13	2.88	ND	2720	3020	2.5	ND	1820	ND	178		0.0316616	0.0143576	2.20521
005IMMS020219	M	190	6.84	ND	0.136	ND	ND	ND	130	ND	4.02	97.2	ND	204	0.564	1.14	ND	2060	2880	2.08	ND	1580	ND	24.9		0.0263425	0.00568323	4.63512
009IMMS021619	F	183	0.794	ND	0.106	0.098	ND	ND	98.2	0.087	4.25	64.7	ND	96	0.692	0.418	0.089	2200	3110	1.9	ND	1480	ND	22.5		0.0240628	0.00208385	11.5473
010IMMS021619	F	102.5	ND	ND	0.104	0.064	ND	ND	122	ND	3.87	59	ND	175	0.462	0.2	ND	1980	2540	0.764	ND	2170	ND	23.2		0.00967579	0.000997059	9.70433
016IMMS030819	M	260	4.33	ND	ND	0.234	ND	0.121	264	ND	5.13	ND	0.452	141	0.614	5.53	ND	1210	2300	4.96	ND	2050	ND	25.1		0.0628166	0.0275687	2.27855
018IMMS032319	F	238	5.11	ND	0.192	ND	ND	0.567	390	ND	6.74	ND	ND	154	0.662	7.33	ND	1770	1850	5.06	ND	1950	ND	27.4		0.0640831	0.0365422	1.75367
019IMMS032319	M	201.4	7.87	ND	ND	0.129	ND	ND	110	ND	3.43	106	ND	138	0.371	1.02	ND	1940	2430	1.33	ND	1410	ND	31.6		0.016844	0.005085	3.31248
021IMMS032819	F	217	10.3	ND	ND	ND	ND	ND	127	ND	5.49	74.7	ND	617	1.53	1.28	ND	2480	2920	1.77	ND	1350	ND	24.1		0.0224164	0.00638118	3.5129
022IMMS032819	F	240	10.1	ND	ND	ND	ND	0.336	181	ND	3.45	171	ND	155	0.437	1.58	ND	1620	2130	2.35	ND	1730	ND	28.6		0.0297619	0.00787676	3.77844
025IMMS033019	F	103.5	0.766	ND	0.114	0.073	ND	ND	198	ND	5.17	156	ND	241	0.517	0.167	ND	1730	1950	1.25	ND	1660	ND	37.9		0.0158308	0.000832544	19.015
026IMMS033019	M	97	ND	ND	0.095	0.073	ND	ND	135	ND	3.93	70.4	ND	112	0.388	0.189	ND	2150	2760	0.909	ND	2050	ND	23.3		0.0115122	0.00094222	12.2181
030IMMS040519	M	271	9.46	ND	ND	0.18	ND	0.304	259	0.329	3.03	120	ND	120	0.388	4.61	ND	1270	2580	3.24	ND	1840	ND	19.8		0.0410334	0.0229822	1.78544
031IMMS040619	F	101.8	1.83	ND	0.166	0.096	ND	ND	714	ND	6.27	163	ND	302	0.806	0.151	ND	1690	2520	0.819	ND	1640	ND	40.4		0.0103723	0.000752779	13.7787
034IMMS041019	M	237	8.5	ND	0.163	ND	ND	0.421	265	ND	8.21	ND	ND	134	0.612	5.69	ND	1470	2410	3.85	ND	1880	ND	30		0.0487589	0.0283663	1.7189
035IMMS041119	M	195.8	10.2	ND	ND	0.318	ND	0.199	166	ND	14.8	79	0.364	107	0.565	1.52	ND	2010	2930	2.34	ND	1350	ND	35.5		0.0296353	0.00757765	3.91088
038IMMS041219	F	173.5	7.59	ND	0.173	ND	ND	ND	151	ND	9.09	90.6	ND	123	0.794	1.85	ND	1820	2720	3.04	ND	1110	ND	27.4		0.0385005	0.00922279	4.1745
039IMMS041219	M	257	7.24	ND	0.26	ND	ND	0.4	174	ND	5.18	127	ND	165	0.541	5.84	ND	1410	2860	3.63	ND	1750	ND	21.1		0.0459726	0.0291141	1.57905
040IMMS041419	Unknown	102.3	100	ND	0.088	0.431	ND	ND	304	4.42	14.6	176	0.121	796	3.77	ND	2.19	1640	1320	0.336	ND	1550	ND	51.4		0.00425532
041IMMS041819	M	173	6.87	ND	ND	ND	ND	ND	114	ND	7.91	66.5	ND	146	0.876	3.61	0.298	1740	2520	2.97	ND	1320	ND	39.7		0.037614	0.0179969	2.09002
042IMMS041919	M	248	3.02	ND	0.194	0.123	ND	0.628	472	0.554	10.1	143	ND	124	1.06	5.47	0.227	1810	2610	5.15	ND	2240	ND	35.5		0.0652229	0.0272696	2.39178
051IMMS042919	M	252	0.723	ND	0.286	0.147	ND	0.327	111	0.223	6.07	84.9	ND	144	0.686	3.47	ND	1810	1950	3.29	ND	1440	ND	20.9		0.0416667	0.017299	2.40862
053IMMS043019	M	183	0.519	ND	ND	ND	ND	ND	133	ND	8.63	71.3	ND	151	0.702	2.79	ND	1650	2680	2.43	0.139	1110	ND	31.2		0.0307751	0.013909	2.21261
055IMMS043019	F	232.5	2.38	ND	ND	0.121	ND	0.179	220	0.797	7	97.4	ND	182	0.608	6.97	0.375	1910	2550	4.13	0.131	1090	ND	28.9		0.052305	0.0347475	1.50529
057IMMS050119	Unknown	243.2	1.99	ND	0.106	ND	ND	0.577	200	ND	8.46	87.4	ND	201	0.818	8.96	ND	1760	2700	5.34	0.12	1350	ND	34.1		0.0676292	0.0446682	1.51403
058IMMS050119	M	216.2	10.3	ND	ND	0.161	ND	0.369	191	0.199	6.24	80	ND	148	0.681	6.59	ND	1930	3020	4.29	ND	1520	ND	25.2		0.0543313	0.0328531	1.65377
067IMMS050419	M	180.1	1.34	ND	0.067	0.169	ND	ND	98.2	ND	9.23	66.1	ND	78.8	0.651	0.915	ND	1920	2190	1.91	ND	2010	ND	39.3		0.0241895	0.00456154	5.30291
071IMMS050619	F	158	1.35	ND	ND	0.151	ND	ND	92.1	ND	6.79	86.7	ND	226	0.936	0.354	0.092	2160	2840	1.46	ND	1320	ND	21.7		0.0184904	0.00176479	10.4774
074IMMS051119	M	262	1.26	ND	0.204	0.154	ND	0.599	513	ND	8.15	218	ND	118	1.41	8.98	ND	1640	2320	4.62	ND	1060	ND	63		0.0585106	0.0447679	1.30698
094IMMS052719	F	171.6	3.27	ND	0.751	0.507	ND	0.254	199	0.158	3.34	115	ND	225	0.46	6.87	0.094	1070	2780	4.82	0.198	917	ND	18.9		0.0610436	0.034249	1.78235
096IMMS052819	M	266.8	1.23	ND	0.197	0.226	ND	0.146	543	ND	6.56	377	0.085	125	0.782	3.37	ND	1680	2240	4.02	0.077	1420	ND	39.6		0.0509119	0.0168004	3.03039
097IMMS052819	F	243.5	ND	ND	0.198	0.147	ND	0.471	379	ND	6.96	117	ND	244	1.07	3.02	ND	1890	2940	4.07	ND	1300	ND	48.8		0.0515451	0.0150556	3.42365
103IMMS052919	F	266.6	2.24	ND	0.109	0.109	ND	0.328	230	ND	4.03	135	ND	95.3	0.495	3.45	ND	1350	2450	3.15	0.161	1270	ND	15.6		0.0398936	0.0171993	2.3195
105IMMS052919	M	252	2.5	ND	0.098	0.37	ND	0.367	275	0.074	3.68	87	1.52	153	0.646	2.73	0.117	1920	2610	3.41	ND	1460	ND	57.2		0.0431864	0.0136099	3.17317
107IMMS053019	M	263	2.59	ND	0.197	0.171	ND	0.142	327	ND	3.24	158	ND	150	0.579	4.39	ND	1430	2780	3.24	ND	1030	ND	26.1		0.0410334	0.0218854	1.87492
113IMMS053119	M	263	1.24	ND	0.157	ND	ND	0.293	94.1	ND	2.39	166	ND	93.8	0.272	0.513	ND	1110	1840	1.17	ND	1310	ND	12.1		0.0148176	0.00255746	5.7939
137IMMS071819	F	247.6	1.61	ND	ND	ND	ND	0.149	157	ND	3.04	115	ND	127	0.352	4.39	ND	1550	2760	2.88	ND	1750	ND	16.8		0.0364742	0.0218854	1.6666
139IMMS072919	M	261.9	4.04	ND	ND	0.26	ND	0.868	618	ND	9	707	ND	385	1.13	12.7	ND	1940	2060	8.64	0.143	1480	ND	155		0.109422	0.0633132	1.72827
141IMMS080319	F	208	2.52	ND	0.303	ND	ND	0.219	134	ND	4.01	81.4	ND	136	0.608	1.13	ND	1690	3480	2.97	ND	1401	ND	121		0.037614	0.00563338	6.67698
142IMMS080519	F	186.6	2.22	ND	ND	ND	ND	ND	56.9	ND	1.63	101	ND	130	0.706	0.561	ND	1700	3070	1.63	ND	1360	ND	15.8		0.0206434	0.00279675	7.3812
151IMMS102619	M	255.5	1.75	ND	ND	ND	ND	0.168	221	ND	3.66	66.2	ND	128	0.517	2.21	ND	1440	2730	2.86	ND	1260	ND	18.9		0.0362209	0.0110175	3.28758
152IMMS112619	F	175	1.64	ND	ND	0.103	ND	0.156	153	0.117	6.61	55.4	ND	193	0.899	1.19	ND	1890	3190	2.23	ND	953	ND	80.9		0.0282421	0.0059325	4.76058
153IMMS120219	F	232	1.68	ND	ND	ND	ND	0.218	142	ND	2.44	77	0.337	96.2	0.404	2.46	ND	1220	2029	1.94	ND	1320	ND	100		0.0245694	0.0122638	2.00341
01IMMS011020	F	263.3	26.8	ND	ND	5.55	ND	ND	945	ND	18.3	235	ND	255	1.91	ND	ND	2130	2840	3.5	ND	3270	ND	121		0.0443262
03IMMS020520	F	120.6	0.691	ND	ND	0.28	ND	ND	133	ND	10	80.2	ND	158	0.549	0.064	ND	2340	2800	1.46	ND	900	ND	41.9		0.0184904	0.000319059	57.9529
04IMMS020620	F	83.5	0.459	ND	0.077	0.404	ND	ND	374	0.093	8.04	99.9	ND	259	0.569	0.066	0.107	2200	2920	0.949	ND	2040	ND	37.4		0.0120187	0.000329029	36.5279
06IMMS020920	M	104.5	2.81	ND	0.04	0.446	ND	ND	198	0.035	20.6	97.8	0.198	212	0.587	0.035	0.036	2060	2630	0.854	ND	1640	ND	31.8		0.0108156	0.000174485	61.9858
07IMMS021120	F	113.6	0.84	ND	0.104	0.332	ND	ND	324	ND	17.3	132	ND	239	0.684	0.086	ND	2040	2590	1.57	ND	1400	ND	47.7		0.0198835	0.000428735	46.3771
09IMMS021920	M	92	0.996	ND	ND	0.651	ND	ND	81.6	ND	3.54	52.6	ND	36.1	0.174	ND	0.12	1390	2210	0.254	ND	2220	ND	17.1		0.00321682
12IMMS030320	M	115.7	0.574	ND	ND	0.367	ND	ND	135	ND	7.94	96.6	ND	187	0.63	0.08	ND	2180	2860	1.01	ND	1020	ND	46.4		0.0127913	0.000398823	32.0726
13IMMS030520	M	98	0.526	ND	ND	0.403	ND	ND	65.4	ND	4.43	152	ND	86.8	0.384	ND	0.081	2060	3170	0.603	ND	1330	ND	34.1		0.00763678
14IMMS031020	Unknown	100	65.3	ND	ND	0.981	ND	0.144	327	0.236	12.5	142	ND	249	1.35	0.238	0.222	2020	2590	1.24	ND	2070	ND	75.1		0.0157042	0.0011865	13.2357
15IMMS031120	F	176.7	0.521	ND	0.098	0.321	ND	ND	202	ND	15.2	107	ND	56.7	1.21	1.26	0.065	2180	3250	2.75	0.087	1080	ND	65.2		0.0348278	0.00628147	5.54452
18IMMS031320	F	107	0.886	ND	ND	0.659	ND	ND	69.7	0.237	3.34	67.4	ND	46.1	0.217	ND	ND	1710	2820	0.559	ND	1850	ND	19.5		0.00707953
19IMMS031420	F	114.4	8.71	ND	ND	1.94	ND	ND	152	0.341	5.1	87.9	ND	66.7	0.437	ND	0.422	1440	3370	0.705	ND	3620	ND	41.9		0.00892857
20IMMS031520	F	101.4	0.323	ND	0.059	0.351	ND	ND	79	0.058	6.29	71	ND	194	0.592	0.139	0.069	1910	2700	0.911	ND	1060	ND	39.1		0.0115375	0.000692956	16.6497
23IMMS031720	M	225.4	3.27	ND	ND	1.51	ND	ND	76.1	ND	4.12	94.2	ND	63.4	0.504	ND	ND	1760	2990	1.02	ND	3060	ND	36.4		0.0129179
27IMMS032020	F	98.3	0.493	ND	ND	0.219	ND	ND	65.6	ND	3.24	129	ND	46	0.237	ND	ND	1570	3080	0.58	ND	1520	ND	15.9		0.00734549
33IMMS032720	F	100.5	0.961	ND	0.194	0.468	ND	0.248	115	ND	8.15	110	ND	210	0.748	0.103	ND	2110	3050	0.798	ND	1410	ND	47.9		0.0101064	0.000513485	19.6819
47IMMS053120	F	253.2	0.853	ND	0.101	0.344	ND	0.395	289	ND	5.61	99.5	ND	124	0.603	2.07	ND	1860	1750	2.98	ND	1400	ND	36.4		0.0377406	0.0103196	3.65719
49IMMS060420	F	208.4	0.48	ND	0.337	0.252	ND	0.435	233	ND	4.7	134	ND	67	0.96	3.95	ND	1510	2550	3.42	0.039	1230	ND	34.2		0.0433131	0.0196919	2.19954
50IMMS060820	M	179.2	0.553	ND	0.137	0.259	ND	0.32	299	ND	9.23	120	ND	194	0.918	2.36	ND	1590	1970	3.85	0.075	1260	ND	84.9		0.0487589	0.0117653	4.1443
53IMMS061820	F	209.5	0.235	ND	0.177	0.157	ND	0.401	217	ND	6.24	114	10.5	124	1.42	5.08	ND	1780	2680	4.67	ND	1340	ND	45		0.0591439	0.0253253	2.33537
54IMMS062820	M	287	0.295	ND	0.113	0.267	ND	0.871	451	ND	5.94	332	ND	241	1.05	5.19	ND	1690	2760	3.7	ND	1240	ND	63.6		0.0468592	0.0258737	1.81108
60IMMS080220	M	246.2	0.148	ND	0.126	0.181	ND	ND	147	ND	3.64	33.3	ND	117	0.502	4.74	ND	1530	1850	4.52	ND	1790	ND	24.5		0.0572442	0.0236303	2.42249
62IMMS092220	M	151	1.19	ND	ND	1.36	ND	0.305	155	ND	14.2	126	ND	193	1.1	0.333	ND	2460	2880	1.28	ND	2140	ND	42.6		0.0162107	0.0016601	9.7649
63IMMS092420	M	237.1	0.345	ND	0.235	0.448	ND	0.302	137	ND	3.79	116	ND	87.7	0.623	3.2	ND	1390	2680	3.37	ND	1120	ND	32.3		0.0426798	0.0159529	2.67536
003IMMS010121	F	229.9	0.324	ND	0.16	0.279	ND	ND	192	0.047	5.09	58.1	ND	186	0.519	2.17	ND	1730	2270	2.79	ND	1080	ND	30.6		0.0353343	0.0108181	3.26623
006IMMS012621	M	89.7	0.369	ND	0.076	0.296	ND	ND	88.4	ND	9.16	171	ND	170	0.587	0.1	ND	1780	2880	0.68	ND	1820	ND	44.1		0.00861196	0.000498529	17.2747
013IMMS022821	M	110	1	ND	0.171	0.344	ND	0.175	241	0.105	6.53	102	0.39	241	0.595	0.112	0.09	1740	2980	0.722	ND	1290	ND	47		0.00914387	0.000558353	16.3765
015IMMS030121	M	194	0.263	ND	0.18	0.296	ND	0.319	107	ND	7.77	111	ND	95.4	0.72	1.49	ND	2340	3660	2.45	ND	1340	ND	46.5		0.0310284	0.00742809	4.17717
020IMMS031521	F	226.8	0.234	ND	0.197	0.196	ND	ND	195	0.05	6.29	80.9	ND	118	0.779	4.91	ND	1670	2830	4.56	0.091	1240	ND	36.8		0.0577508	0.0244778	2.35931
021IMMS031521	M	110.2	0.991	ND	0.112	0.343	ND	0.114	125	ND	5.22	90.5	ND	135	0.539	0.066	0.077	1560	2850	0.735	ND	1991	ND	33.4		0.00930851	0.000329029	28.2908
023IMMS031721	M	191	0.97	ND	0.181	0.318	ND	ND	169	0.085	6.81	69.9	ND	170	0.801	0.77	0.081	2160	2800	2.06	ND	2020	ND	37		0.0260892	0.00383868	6.7964
026IMMS031821	M	106.5	0.542	ND	0.093	0.067	ND	0.158	223	ND	5.06	90.3	ND	162	0.763	0.065	ND	1820	2830	1.09	ND	1510	ND	43.8		0.0138045	0.000324044	42.6006
027IMMS032721	Unknown	275	92.4	ND	0.253	0.503	ND	ND	468	0.119	5.03	135	0.0602	3850	3.78	4.52	0.087	5030	790	3.28	0.055	2010	ND	48.7		0.04154	0.0225335	1.84348
028IMMS033021	M	106.9	0.657	ND	0.13	0.216	ND	ND	364	ND	8.5	50.3	ND	294	0.83	0.085	ND	1980	2530	0.866	ND	2020	ND	67.2		0.0109676	0.00042375	25.8822
029IMMS033121	F	92.2	2.11	ND	0.168	0.276	ND	ND	299	0.069	7.83	125	ND	183	0.627	0.075	ND	1860	2860	1.11	ND	1450	ND	54.6		0.0140578	0.000373897	37.5979
033IMMS040621	M	106.1	0.664	ND	0.112	ND	ND	0.574	265	ND	5.02	79.9	ND	198	0.618	0.07	ND	1900	2700	1.06	ND	1590	ND	62.6		0.0134245	0.000348971	38.4689
036IMMS040821	F	220.9	0.705	ND	0.311	0.288	ND	ND	270	ND	11.9	107	ND	78.2	0.571	6.63	ND	1500	2940	5.25	ND	1490	ND	77.5		0.0664894	0.0330525	2.01163
037IMMS041021	M	111	0.686	ND	0.119	ND	ND	0.071	99.2	ND	5.29	50.9	ND	126	0.556	0.184	ND	2220	3160	1.07	ND	1140	ND	65.9		0.0135512	0.000917294	14.773
038IMMS042321	M	166.7	2.25	ND	0.061	0.067	ND	ND	58.6	0.135	2.04	137	122.305	84.3	0.616	0.468	ND	1250	2170	0.96	ND	1620	ND	125		0.0121581	0.00233312	5.21108
040IMMS050221	M	115.5	0.71	0.107	0.155	0.377	ND	0.121	176	ND	7.63	41.1	ND	159	0.559	0.082	ND	2710	3520	0.882	ND	1060	ND	62.7		0.0111702	0.000408794	27.3248
043IMMS051621	M	175	2.43	ND	0.081	0.317	ND	ND	146	ND	16	83.6	ND	62.9	0.487	0.935	ND	1840	2760	2.31	0.144	1260	ND	63.1		0.0292553	0.00466125	6.27628
044IMMS051721	M	226.1	17.2	ND	ND	ND	ND	0.607	616	ND	16.8	297	ND	207	ND	2.82	ND	2280	3490	6.68	ND	2230	ND	690		0.0845998	0.0140585	6.01769
046IMMS052321	F	241.4	0.521	ND	0.148	0.102	ND	ND	284	ND	4.48	58	ND	147	0.68	2.37	ND	2160	1870	2.95	ND	1890	ND	52.2		0.0373607	0.0118151	3.1621
047IMMS052621	F	222.8	22.2	ND	ND	ND	ND	0.23	581	ND	18.3	299	ND	227	ND	5.67	ND	1930	2800	5.25	1.36	2240	ND	404		0.0664894	0.0282666	2.35222
050IMMS052821	M	221.1	0.891	ND	ND	ND	ND	0.788	121	ND	8.02	216	ND	122	0.593	2.39	ND	1630	2750	3.06	0.093	1740	ND	60.2		0.0387538	0.0119149	3.25256
051IMMS053121	M	246.5	0.319	ND	0.103	0.0817	ND	0.338	456	ND	7.11	62.5	ND	110	0.747	3.59	ND	1720	2050	4.53	0.099	2120	ND	44.5		0.0573708	0.0178972	3.20557
054IMMS060721	M	247	0.923	ND	ND	ND	ND	ND	185	ND	6.23	152	ND	97.7	0.524	2.48	ND	1570	2140	3.05	ND	1950	ND	64.5		0.0386272	0.0123635	3.12428
058IMMS071521	F	146	0.57	ND	0.173	ND	ND	ND	105	0.037	8.25	34.4	ND	233	1.15	0.621	ND	2520	3770	1.2	ND	1030	ND	49.5		0.0151976	0.00309587	4.90899
061IMMS082721	M	139.5	1.03	ND	0.105	ND	ND	ND	62.5	ND	6.83	65.8	ND	131	0.527	0.173	ND	2250	3850	1.23	ND	1470	ND	78.9		0.0155775	0.000862456	18.0618
063IMMS100921	M	119.5	1.12	ND	0.102	0.124	ND	0.738	105	ND	5.24	77.1	ND	263	0.728	0.124	ND	2780	3570	1.22	ND	1380	ND	75.2		0.0154509	0.000618176	24.9943
065IMMS101421	F	234.8	3.65	ND	0.111	0.264	ND	ND	423	0.083	3.69	94.2	0.076	158	1.03	7.25	ND	1750	2280	5.5	ND	1740	ND	56.8		0.0696555	0.0361434	1.9272
066IMMS101521	F	160	13.3	ND	ND	ND	ND	0.558	239	ND	8.02	99	1.04	108	0.953	0.598	ND	1620	3100	1.69	ND	1290	ND	141		0.0214032	0.00298121	7.17939
067IMMS102121	F	222.5	1.33	ND	0.12	ND	ND	0.036	170	0.082	7.67	39.8	ND	157	0.75	9.38	ND	1880	1890	5.94	0.108	1350	ND	59.4		0.075228	0.0467621	1.60874
068IMMS110521	M	194.5	1.1	ND	0.072	ND	ND	0.073	60.8	0.099	1.86	65.1	ND	386	0.488	0.493	ND	1810	2910	0.964	ND	1090	ND	36		0.0122087	0.00245775	4.96744
069IMMS111921	M	235.2	1.64	ND	0.138	0.066	ND	0.262	122	ND	6.62	99.2	ND	153	0.877	0.879	ND	2950	3150	3.45	ND	2140	ND	33.2		0.043693	0.00438207	9.97085
071IMMS120821	M	200	1.03	ND	0.129	ND	ND	ND	128	ND	7.12	63.7	ND	133	1.19	2.25	ND	1870	2690	2.88	ND	1110	ND	52.1		0.0364742	0.0112169	3.25171
072IMMS120921	M	148.3	0.82	ND	0.101	ND	ND	ND	60.5	ND	9.34	93.7	ND	181	0.699	0.502	ND	1730	2590	1.03	0.046	1060	ND	48.9		0.0130446	0.00250262	5.21237
073IMMS121121	M	155.2	2.38	ND	0.121	ND	ND	0.248	106	ND	14.9	77.9	ND	116	0.795	0.772	ND	2050	3040	1.56	ND	1380	ND	61.7		0.0197568	0.00384865	5.13345
075IMMS121621	M	215.5	1.18	ND	0.228	0.086	ND	ND	370	0.111	5.28	104	ND	22.7	0.44	3.02	0.068	1320	2920	3.57	ND	1500	ND	54.7		0.0452128	0.0150556	3.00306
077IMMS122821	F	100	2.09	ND	ND	ND	ND	ND	213	0.143	5.78	90.1	ND	170	0.426	0.112	ND	1590	2350	0.504	ND	1530	ND	53.4		0.00638298	0.000558353	11.4318
Mean			6.97207	0.107	0.162187	0.311716	#DIV/0!	0.330861	226.999	0.264475	7.16467	116.792	9.84209	207.001	0.772222	2.54358	0.185727	1884.01	2722.47	2.57493	0.1542	1826.15	#DIV/0!	52.4591
SD			19.7239	#DIV/0!	0.0985665	0.591951	#DIV/0!	0.202859	152.81	0.689601	3.81733	76.4833	32.4829	330.483	0.594914	2.99745	0.370403	448.452	489.219	1.7212	0.232896	809.973	#DIV/0!	68.3001
Max			152	0.107	0.751	5.55	0	0.871	945	4.42	20.6	707	122.305	3850	5.13	18.7	2.19	5030	4130	9.6	1.36	7130	0	690
Min			0.148	0.107	0.04	0.049	0	0.036	56.9	0.035	1.63	33.3	0.0602	22.7	0.174	0.035	0.036	1020	790	0.254	0.039	900	0	12.1
Male mean			3.19841	0.107	0.151482	0.247753	#DIV/0!	0.321826	215.505	0.163556	7.01026	124.491	15.7069	162.969	0.670053	2.21936	0.10925	1858.72	2747.44	2.49892	0.189643	1847.45	#DIV/0!	55.8167
SD			4.88189	#DIV/0!	0.0835166	0.257582	#DIV/0!	0.216415	141.438	0.129964	3.91879	93.7872	43.0744	70.5241	0.223968	2.36929	0.0657201	360.138	433.063	1.58596	0.338663	659.561	#DIV/0!	86.5359
Female mean			7.48888	#DIV/0!	0.179459	0.376714	#DIV/0!	0.345708	236.191	0.150526	7.16673	104.517	2.98825	191.845	0.792873	2.90898	0.134429	1866.91	2750.53	2.68462	0.128286	1801.84	#DIV/0!	47.7073
SD			22.7557	#DIV/0!	0.118435	0.870184	#DIV/0!	0.175652	169.185	0.173027	3.61957	43.3314	5.02435	112.776	0.673264	3.67591	0.113333	367.861	477.209	1.89138	0.0581595	1011.63	#DIV/0!	31.8648
Male N			68	1	56	58	0	46	78	18	78	75	8	78	76	74	16	78	78	78	14	78	0	78
Female N			48	0	37	42	0	24	55	19	55	53	4	55	55	49	14	55	55	55	14	55	0	55
total count			120	1	96	103	0	72	137	40	137	132	14	137	135	126	33	137	137	137	30	137	0	137
count by year
before 2019
2019			34
2020			43
2021			24
			36
			137

## Sheet: Liver 2010-2019
Individual	Sex	SL (cm)	Aluminum	Antimony	Arsenic	Barium	Beryllium	Cadmium	Calcium	Chromium	Copper	Iron	Lead	Magnesium	Manganese	Mercury	Nickel	Phosphorus	Potassium	Selenium	Silver	Sodium	Thallium	Zinc		Se molar	Hg molar	Se:Hg ratio
011IMMS030810	F	242	2.75	ND	0.234	0.101	ND	0.097	117	0.097	29.7	549	ND	195	3.75	58	0.066	2460	3230	15.8	0.908	1435	ND	146		0.200101	0.289147	0.69204
012IMMS031110	M	238	3.77	ND	0.359	0.147	ND	ND	116	ND	6.22	878	0.077	178	2.74	15.4	ND	2100	2840	9.65	0.367	1365	ND	39.8		0.122214	0.0767735	1.59187
013IMMS031210	F	235	5.42	ND	0.267	0.097	ND	0.071	122	0.066	9.16	515	ND	166	4.1	95	0.059	1810	2660	25.3	1.19	1817	ND	41.4		0.320415	0.473603	0.676549
021IMMS032310	M	115	4.96	ND	0.07	0.131	ND	ND	224	ND	101	300	ND	179	2.22	1.08	ND	1810	2130	1.34	0.176	2325	ND	53.5		0.0169706	0.00538412	3.15198
029IMMS032710	M	97	10.6	ND	0.098	0.216	ND	ND	396	0.338	1.09	184	ND	211	0.802	1.19	0.098	1340	2500	0.416	ND	2136	ND	21.8		0.00526849	0.0059325	0.888073
030IMMS032810	F	231	4.15	ND	0.4	0.1	ND	0.131	136	ND	13.8	399	ND	214	3.84	27.6	ND	2410	3400	11.6	1.52	1505	ND	58.7		0.14691	0.137594	1.0677
033IMMS040210	M	239	7.15	ND	0.57	0.189	ND	0.062	380	3.51	27.3	598	0.071	207	4.57	9.91	1.53	1673	2510	5.95	0.27	1912	ND	62.1		0.0753546	0.0494043	1.52527
053IMMS052210	M	265	3.84	ND	0.263	0.096	ND	ND	118	0.185	7.5	332	ND	271	4.62	44	0.054	2435	2620	19.7	0.686	1761	ND	52.2		0.249493	0.219353	1.13741
062IMMS061510	F	185	27.3	ND	0.405	0.142	ND	ND	280	ND	8.56	238	ND	131	3.27	1.92	ND	1490	2400	1.44	0.111	1229	ND	98.7		0.0182371	0.00957176	1.9053
063IMMS061510	M	124
065IMMS062510	F	228.8
070IMMS070810	M	254
074IMMS072210	M	243.5	2.44	ND	0.286	0.06	ND	0.099	87.9	ND	5.94	248	ND	139	2.04	26.4	ND	1990	2760	10.1	0.277	1817	ND	22.6		0.127913	0.131612	0.971896
075IMMS080310	M	245.8	6.27	ND	0.369	0.102	ND	0.213	95	ND	10.1	181	ND	136	2.9	134	ND	2040	2600	31.9	0.948	2006	ND	34.9		0.404002	0.668029	0.604767
002IMMS010411	M	203	2.23	ND	0.13	0.09	ND	0.045	129	0.065	6.19	231	ND	185	2.5	9.06	0.079	2750	3440	6.31	0.452	1896	ND	52.6		0.0799139	0.0451668	1.76931
004IMMS011611	M	94.4	3.41	ND	0.049	0.114	ND	ND	318	2.71	70.8	299	ND	436	1.08	1.59	1.38	2581	2350	1.71	0.064	3109	ND	98.7		0.0216565	0.00792662	2.73213
005IMMS012811	F	239	6.57	ND	0.158	0.12	ND	0.122	196	0.304	8.71	457	0.166	210	4.17	80.2	0.127	1740	2490	34.3	10.2	3095	ND	103		0.434397	0.399821	1.08648
006IMMS012911	M	97
012IMMS020811	F	199	4.41	ND	0.139	0.165	ND	ND	84.6	ND	12.1	632	ND	139	4.77	2.69	ND	3820	3670	4.36	1.57	1339	ND	76.6		0.0552178	0.0134104	4.11753
013IMMS020911	M	94
021IMMS022011	M	105.1	3.68	ND	0.089	0.095	ND	ND	278	0.19	145	292	ND	160	0.833	1.33	0.069	1870	2590	1.82	0.086	1955	ND	116		0.0230496	0.00663044	3.47634
022IMMS022011	M	97	0.94	ND	0.101	0.114	ND	ND	784	0.106	23.8	119	ND	521	0.807	0.354	0.074	1840	1670	0.938	ND	3960	ND	84.9		0.0118794	0.00176479	6.73134
029IMMS022211	M	94
032IMMS022311	M	95.5	3.39	ND	0.116	0.083	ND	ND	398	ND	28.8	236	ND	193	1.36	0.576	ND	1880	2680	0.837	ND	1881	ND	76.3		0.0106003	0.00287153	3.69152
033IMMS022411	F	97	0.705	ND	0.094	0.105	ND	ND	142	ND	44.3	374	ND	217	1.5	1.5	ND	1830	2410	1.26	ND	2170	ND	192		0.0159574	0.00747794	2.13394
034IMMS022511	F	111.4	0.688	ND	ND	0.099	ND	ND	691	ND	108	209	ND	532	0.676	0.896	ND	1510	1660	2.63	0.103	3330	ND	46.3		0.033308	0.00446682	7.45676
037IMMS022511	F	98.5	2.27	ND	0.1	0.075	ND	ND	741	0.05	110	240	ND	535	0.559	0.735	0.064	1410	1640	1.73	0.075	4550	0.038	81.5		0.0219098	0.00366419	5.97945
040IMMS022711	M	225.2
043IMMS022811	M	92.5	627	ND	0.082	0.189	ND	ND	420	5.65	70.2	169	0.054	543	1.71	0.563	2.76	1770	1510	1.43	0.103	3320	ND	76.8		0.0181104	0.00280672	6.45253
047IMMS030311	M	183
054IMMS031111	F	239.5	4.19	ND	0.184	0.12	ND	0.154	112	0.08	32	638	0.06	167	4.23	117	0.344	1810	2930	48.2	1.29	1552	ND	64.8		0.610436	0.583279	1.04656
056IMMS031311	M	209	6.66	ND	0.18	0.095	ND	ND	391	ND	18.2	440	0.056	227	3.05	6.56	0.079	1900	2340	4.98	0.563	1790	ND	76.7		0.0630699	0.0327035	1.92854
063IMMS031711	F	171.5	0.51	ND	0.11	0.083	ND	ND	103	ND	3.75	52.6	0.518	152	2.34	2.6	ND	2330	2150	1.56	ND	2090	ND	97.8		0.0197568	0.0129618	1.52424
065IMMS031711	M	105	0.933	ND	0.115	0.094	ND	ND	436	0.416	53.7	206	ND	276	1.03	1.52	0.202	2420	2120	3.24	0.18	2200	ND	92.9		0.0410334	0.00757765	5.41506
031IMMS052014	M	180	1.28	ND	0.185	0.086	ND	ND	96.7	ND	15.8	414	ND	245	6.98	11.4	ND	2630	2750	6.84	0.441	1490	ND	235		0.0866261	0.0568323	1.52424
027IMMS060317	F	166.5	ND	ND	0.096	ND	ND	ND	130	ND	15.1	296	ND	181	4.77	0.172	ND	2390	2710	0.526	ND	1510	ND	349		0.0066616	0.00085747	7.7689
019IMMS022618	M	242	0.786	ND	0.175	0.062	ND	0.085	137	ND	8.46	360	ND	159	3.66	50.3	ND	2170	2570	20.5	1.2	2370	ND	72.4		0.259625	0.25076	1.03535
025IMMS032318	M	247	0.513	ND	0.181	0.043	ND	ND	85.2	0.041	4.87	74.1	ND	185	3.88	36.3	ND	2810	2360	15.9	0.984	2170	ND	80.6		0.201368	0.180966	1.11274
027IMMS032518	M	196	0.721	ND	0.106	ND	ND	ND	112	ND	8.76	389	ND	148	3.23	11.2	ND	1870	2690	5.26	0.369	1430	ND	41.3		0.066616	0.0558353	1.19308
028IMMS040118	F	223	ND	ND	0.138	ND	ND	ND	75.3	ND	12.7	248	ND	177	3.42	16.3	ND	2000	2440	9.61	0.605	1380	ND	60		0.121707	0.0812603	1.49775
045IMMS081118	M	175	0.621	ND	0.113	ND	ND	ND	128	0.068	113	370	ND	148	2.31	0.733	ND	1630	2470	1.3	0.572	1730	ND	57.7		0.016464	0.00365422	4.50548
049IMMS101618
055IMMS112518	M	249.48	ND	ND	0.247	0.068	ND	ND	86.4	ND	5.4	238	ND	127	1.98	19.1	ND	2160	2750	10.2	0.466	1740	ND	30.5		0.129179	0.0952191	1.35665
003IMMS011119	M	241	7.26	ND	0.294	ND	ND	ND	190	ND	7.7	239	ND	141	1.65	63.3	ND	1420	2680	29.3	0.804	1570	ND	54.8		0.371074	0.315569	1.17589
004IMMS012419	F	189.5	7	ND	0.254	ND	ND	ND	269	0.161	10.9	274	ND	158	4.85	2.98	ND	2110	2730	2.37	ND	1680	ND	166		0.0300152	0.0148562	2.02039
005IMMS020219	M	190	5.19	ND	0.173	ND	ND	ND	107	ND	8.34	554	ND	213	5.32	4.72	ND	2170	3130	2.59	ND	1390	ND	165		0.0328014	0.0235306	1.39399
009IMMS021619	F	183	3.57	ND	0.126	0.122	ND	ND	140	ND	11	232	ND	181	4.77	2.36	ND	2230	3070	2.25	0.307	1115	ND	50.2		0.0284954	0.0117653	2.42199
010IMMS021619	F	102.5	4.05	ND	0.1	0.138	ND	ND	362	0.077	101	175	ND	223	0.892	1.51	0.08	2200	2530	2.79	0.117	2379	ND	47.7		0.0353343	0.00752779	4.69385
016IMMS030819	M	260	5.93	ND	0.166	ND	ND	ND	66.6	ND	2.97	250	ND	180	4.48	22.4	ND	1610	2890	9.04	0.389	1730	ND	35.6		0.114488	0.111671	1.02523
018IMMS032319	F	238	6.15	ND	0.301	ND	ND	ND	87.3	ND	11	120	ND	202	4.26	40.8	ND	1950	2840	20.1	1.11	1440	ND	55.3		0.254559	0.2034	1.25152
019IMMS032319	M	201.4	6.8	ND	ND	ND	ND	ND	116	ND	7.16	315	ND	188	3.13	2.63	ND	2780	2600	1.54	0.291	1330	ND	122		0.0195035	0.0131113	1.48753
021IMMS032819	F	217	5.64	ND	ND	ND	ND	ND	79.3	ND	5.92	343	ND	175	3.72	6.71	ND	2390	2910	3.31	ND	954	ND	65.4		0.04192	0.0334513	1.25316
022IMMS032819	F	240	4.84	ND	ND	ND	ND	ND	106	ND	2.86	318	ND	166	2.26	6.81	ND	2570	1810	4.47	0.356	1430	ND	41.6		0.0566109	0.0339498	1.66749
025IMMS033019	F	103.5	3.98	ND	0.117	0.093	ND	ND	348	0.064	36.6	216	ND	223	0.597	0.452	ND	1580	1880	1.02	0.064	1627	0.071	53.2		0.0129179	0.00225335	5.73276
026IMMS033019	M	97	1.88	ND	0.105	0.086	ND	ND	249	ND	131	120	ND	135	0.779	1.11	ND	1730	2260	3.07	0.154	1670	ND	36.8		0.0388804	0.00553368	7.02615
030IMMS040519	M	271	6.98	ND	ND	ND	ND	ND	353	ND	5.8	237	0.283	111	1.57	59.3	ND	1440	2410	27.8	1.46	1400	ND	63.4		0.352077	0.295628	1.19095
031IMMS040619	F	101.8	4.96	ND	0.219	0.143	ND	ND	288	0.141	74.3	202	ND	246	1.33	0.634	0.067	1920	3000	0.715	0.064	2191	ND	77.5		0.00905522	0.00316068	2.86496
034IMMS041019	M	237	4.93	ND	0.277	ND	ND	ND	99.8	ND	11.9	295	ND	162	4.63	91.2	0.167	1820	2640	38.4	1.12	1570	ND	68.2		0.486322	0.454659	1.06964
035IMMS041119	M	195.8	4.53	ND	0.356	ND	ND	ND	64.2	ND	10.8	268	ND	221	4.72	4.7	ND	2350	2850	3.11	0.19	760	ND	58.5		0.039387	0.0234309	1.68099
038IMMS041219	F	173.5	8.85	ND	0.297	0.162	ND	ND	108	ND	11.2	434	ND	184	4.46	3.45	ND	2570	2730	3.23	ND	966	ND	62		0.0409068	0.0171993	2.3784
039IMMS041219	M	257	5.4	ND	0.424	ND	ND	ND	138	ND	7.68	148	ND	257	3.92	40.2	ND	1960	2670	17.2	0.27	1780	ND	74.6		0.217832	0.200409	1.08694
040IMMS041419	Unknown	102.3	19.6	ND	0.071	0.114	ND	ND	131	0.408	57.3	158	ND	168	2.33	0.709	0.165	1020	1850	0.549	0.203	1963	ND	109		0.00695289	0.00353457	1.96711
041IMMS041819	M	173	1.83	ND	ND	ND	ND	ND	78	ND	15.8	205	ND	226	6.44	7.59	ND	2110	2690	5.46	0.933	916	ND	151		0.0691489	0.0378384	1.82748
042IMMS041919	M	248	3.6	ND	0.261	ND	ND	0.138	124	0.145	6.63	613	ND	134	3.83	34.1	ND	1800	2490	20.5	1.31	1400	ND	30		0.259625	0.169999	1.52722
051IMMS042919	M	252	0.872	ND	0.204	ND	ND	ND	108	ND	4.78	191	ND	219	3.09	21.3	ND	2590	3110	9.56	0.388	1350	ND	50.8		0.121074	0.106187	1.1402
053IMMS043019	M	183	0.774	ND	ND	ND	ND	ND	74.2	ND	14.1	197	ND	202	6.68	5.82	ND	2510	2310	3.09	0.213	877	ND	120		0.0391337	0.0290144	1.34877
055IMMS043019	F	232.5	ND	ND	ND	ND	ND	ND	56.1	ND	6.23	356	ND	251	5.96	66.7	ND	2310	2920	27.1	1.05	872	ND	62.5		0.343212	0.332519	1.03216
057IMMS050119	Unknown	243.2	3.78	ND	0.144	ND	ND	ND	98.3	ND	15.7	328	ND	203	3.78	83	ND	2060	2860	40.3	1.35	1530	ND	71		0.510385	0.413779	1.23347
058IMMS050119	M	216.2	2.46	ND	ND	ND	ND	ND	98.6	ND	10.3	209	ND	177	4.3	21.6	ND	2160	3170	11.5	0.958	1430	ND	45.3		0.145643	0.107682	1.35253
067IMMS050419	M	180.1	5.46	ND	0.077	0.141	ND	ND	172	0.111	20.4	160	ND	173	4.94	2.07	ND	1870	1920	1.4	0.089	2215	ND	98.3		0.0177305	0.0103196	1.71815
071IMMS050619	F	158	3.17	ND	0.075	0.087	ND	ND	79.3	ND	5.03	271	ND	190	5.3	0.807	ND	2730	3090	0.963	ND	888	ND	70.3		0.012196	0.00402313	3.03148
074IMMS051119	M	262	1.73	ND	0.16	ND	ND	ND	124	ND	7.93	246	ND	193	3.11	46.7	ND	2830	2770	22.2	0.785	962	ND	64.8		0.281155	0.232813	1.20764
094IMMS052719	F	171.6	1.6	ND	0.183	ND	ND	ND	101	ND	6.09	467	ND	120	1.62	37.2	ND	1360	2650	19.8	2.61	1090	ND	37.9		0.25076	0.185453	1.35215
096IMMS052819	M	266.8	2.93	ND	0.211	0.071	ND	0.046	85.2	ND	4.89	236	0.04	136	2.53	60.2	0.045	2020	2510	13.9	0.614	1022	ND	41.3		0.176039	0.300115	0.586571
097IMMS052819	F	243.5	2.92	ND	0.311	0.075	ND	0.142	68.5	ND	9.95	242	ND	180	3.71	187	0.059	2320	2730	35.3	3.2	988	ND	42		0.447062	0.93225	0.479551
103IMMS052919	F	266.6	3.76	ND	0.155	0.273	ND	ND	69.7	ND	3.4	488	ND	119	2.27	15	ND	2070	2380	7.89	0.526	972	ND	23.4		0.099924	0.0747794	1.33625
105IMMS052919	M	252	2.35	ND	0.105	0.055	ND	0.111	57.3	ND	6.15	167	ND	99.2	2.07	54.5	ND	2840	2920	16.3	0.656	847	ND	41.5		0.206434	0.271698	0.759789
107IMMS053019	M	263	3.19	ND	0.169	ND	ND	ND	87.1	ND	3.86	422	ND	134	2.16	23.3	0.195	1610	2560	11.1	0.623	1080	ND	26.4		0.140578	0.116157	1.21023
113IMMS053119	M	263	2.25	ND	0.18	ND	ND	ND	72.4	ND	3.73	340	ND	147	2.22	14.5	ND	1960	2590	7.74	0.569	1090	ND	32.3		0.0980243	0.0722868	1.35605
137IMMS071819	F	247.6	1.81	ND	ND	ND	ND	ND	110	ND	3.8	390	ND	160	2.64	27.9	0.202	1530	2750	15.4	1.57	1490	ND	43.7		0.195035	0.13909	1.40223
139IMMS072919	M	261.9	2.12	ND	0.254	ND	ND	0.176	115	ND	8.7	1050	0.201	146	5.25	45.3	ND	1910	2450	30.3	1.5	1520	ND	43.4		0.383739	0.225834	1.69921
141IMMS080319	F	208	2.55	ND	0.471	ND	ND	ND	80.3	ND	8.03	147	ND	116	2.57	5.01	ND	2110	3460	4.16	0.248	1240	ND	96.3		0.0526849	0.0249763	2.10939
142IMMS080519	F	186.6	3.53	ND	0.228	ND	ND	ND	52.2	ND	9.58	155	ND	157	4.62	1.13	ND	2430	2280	0.838	0.41	1080	ND	66.1		0.010613	0.00563338	1.88394
151IMMS102619	M	255.5	2.9	ND	ND	ND	ND	ND	117	0.192	3.72	223	ND	159	3.48	44	ND	1840	3490	20.9	0.571	1530	ND	22.9		0.264691	0.219353	1.20669
152IMMS112619	F	175	2.67	ND	0.205	ND	ND	ND	64.1	ND	5.71	180	ND	157	4.73	2.42	ND	2500	3670	2.29	ND	1320	ND	277		0.029002	0.0120644	2.40393
153IMMS120219	F	232	1.67	ND	ND	ND	ND	ND	121	ND	2.65	287	0.743	104	1.43	53.3	ND	1520	2470	23	0.686	1380	ND	262		0.291287	0.265716	1.09623
01IMMS011020	F	263.3	1.34	ND	0.353	0.063	ND	0.045	207	0.042	5.17	228	0.049	157	3.75	18.4	ND	1450	2682	7.78	0.132	1940	ND	46.9		0.0985309	0.0917294	1.07415
03IMMS020520	F	120.6	0.51	ND	0.052	0.045	ND	ND	202	ND	54.2	183	ND	225	0.821	0.244	ND	2530	2599	0.674	ND	2640	ND	42.9		0.00853597	0.00121641	7.01733
04IMMS020620	F	83.5	0.861	ND	0.084	0.055	ND	ND	315	0.034	35	168	ND	255	0.861	0.208	ND	2430	2702	0.568	ND	2470	ND	55		0.00719352	0.00103694	6.93725
06IMMS020920	M	104.5	0.648	ND	ND	0.075	ND	ND	207	ND	27.3	176	ND	201	1.16	0.092	ND	2370	2468	0.858	ND	2070	ND	49.1		0.0108663	0.000458647	23.692
07IMMS021120	F	113.6	0.867	ND	0.126	0.056	ND	ND	588	ND	64	352	ND	234	1.18	0.313	ND	2230	2724	0.867	ND	2250	ND	70.2		0.0109802	0.0015604	7.03683
09IMMS021920	M	92	2.67	ND	ND	0.131	ND	ND	132	ND	41	162	0.069	98.3	0.769	0.164	ND	1810	2429	0.477	ND	2110	ND	36.4		0.00604103	0.000817588	7.38885
12IMMS030320	M	115.7	0.835	ND	ND	0.051	ND	ND	209	1.28	66.2	203	ND	198	2.33	0.433	0.653	2160	2527	1.3	ND	1810	ND	120		0.016464	0.00215863	7.62707
13IMMS030520	M	98	0.96	ND	0.058	ND	ND	ND	219	0.03	53.3	200	ND	192	1.01	0.275	ND	2010	2312	0.862	0.104	2000	ND	52.5		0.0109169	0.00137096	7.963
14IMMS031020	Unknown	100	17.6	ND	0.083	0.084	ND	ND	245	0.075	141	177	ND	162	1.14	1.33	0.049	2080	3246	1.91	0.447	2080	ND	70.8		0.0241895	0.00663044	3.64824
15IMMS031120	F	176.7	1	ND	0.13	0.048	ND	ND	260	0.033	20.7	393	ND	234	5.85	4.53	ND	2360	2615	3.68	0.33	1260	ND	87		0.0466059	0.0225834	2.06372
18IMMS031320	F	107	ND	ND	0.056	0.165	ND	ND	235	ND	79.9	368	ND	131	0.8	0.454	ND	1990	2760	1.02	0.162	1750	ND	46.7		0.0129179	0.00226332	5.70751
19IMMS031420	F	114.4	0.449	ND	0.077	ND	ND	ND	153	ND	83.8	123	ND	116	0.648	0.518	ND	1280	2126	0.907	ND	1600	ND	60		0.0114868	0.00258238	4.44815
20IMMS031520	F	101.4	25.5	ND	0.063	0.146	ND	ND	131	0.074	79.3	258	0.049	180	1.84	1.03	0.044	1690	2584	1.47	ND	1830	ND	57.5		0.018617	0.00513485	3.62562
23IMMS031720	M	225.4	0.466	ND	0.18	ND	ND	ND	83.2	ND	9.13	457	0.051	147	4.09	8.8	ND	1900	2709	5.13	ND	1740	ND	38.3		0.0649696	0.0438706	1.48094
27IMMS032020	F	98.3	0.328	ND	0.053	0.04	ND	ND	137	ND	20.9	318	ND	147	0.724	0.268	ND	1830	3098	0.567	ND	1220	ND	81.6		0.00718085	0.00133606	5.37465
33IMMS032720	F	100.5	ND	ND	0.092	0.065	ND	ND	52.4	ND	25.1	145	ND	96.8	1.31	0.468	ND	1380	1835	0.731	ND	1060	ND	42.7		0.00925785	0.00233312	3.96802
47IMMS053120	F	253.2	ND	ND	0.129	0.066	ND	0.101	48.9	0.057	8.17	498	ND	125	3.72	24.7	ND	1840	2856	8.92	0.294	1250	ND	39.7		0.112969	0.123137	0.917424
49IMMS060420	F	208.4	0.594	ND	0.35	0.089	ND	0.095	118	ND	9.4	382	0.09	112	1.85	54.7	ND	1450	2565	20.1	4.12	1480	ND	27.3		0.254559	0.272696	0.933493
50IMMS060820	M	179.2	ND	ND	0.346	0.049	ND	0.144	333	ND	9.54	192	ND	38.1	2.22	29.3	ND	830	1550	11.5	0.671	1070	ND	102		0.145643	0.146069	0.997085
53IMMS061820	F	209.5	ND	ND	0.273	0.052	ND	0.144	66.6	ND	12.9	214	ND	149	3.85	24.6	ND	2130	2891	12.2	0.565	1250	ND	38.9		0.154509	0.122638	1.25987
54IMMS062820	M	287	ND	ND	0.175	0.049	ND	0.113	64.3	ND	5.86	598	ND	139	3.97	70.2	ND	1660	2596	26.5	0.667	1590	ND	35.2		0.335613	0.349968	0.958983
60IMMS080220	M	246.2	ND	ND	0.25	0.057	ND	0.113	58.1	ND	4.39	39.3	ND	152	2.69	43.9	ND	2280	2557	14.6	0.37	1250	ND	36.7		0.184904	0.218854	0.844871
62IMMS092220	M	151	ND	ND	0.134	0.042	ND	ND	72.6	ND	4.63	128	ND	162	3.37	0.384	ND	2160	2784	0.545	ND	1150	ND	73.9		0.00690223	0.00191435	3.60552
63IMMS092420	M	237.1	0.398	ND	0.397	0.041	ND	0.059	103	0.036	7.89	220	0.052	147	2.54	27.4	ND	1640	2536	11.6	0.478	1270	ND	37		0.14691	0.136597	1.0755
003IMMS010121	F	229.9	0.177	ND	0.275	0.037	ND	0.093	55.5	ND	6.24	664	0.032	183	3.76	25.4	ND	2730	3090	9.57	0.269	1210	ND	92.8		0.121201	0.126626	0.957151
006IMMS012621	M	89.7	0.58	ND	0.091	0.127	ND	ND	121	ND	44.6	331	ND	252	1.83	0.468	ND	2150	3213	0.734	ND	1730	ND	70.4		0.00929585	0.00233312	3.9843
013IMMS022821	M	110	ND	ND	0.201	0.029	ND	ND	199	ND	89	119	ND	183	0.947	0.615	ND	1980	2494	0.951	ND	1910	ND	46.6		0.0120441	0.00306596	3.92833
015IMMS030121	M	194	ND	ND	0.227	ND	ND	0.053	79.6	ND	14.7	356	ND	201	5.18	8.76	ND	2580	3242	4.59	0.342	1460	ND	96.8		0.0581307	0.0436712	1.3311
020IMMS031521	F	226.8	ND	ND	0.31	ND	ND	0.077	67.4	ND	10.4	345	0.081	162	4.36	76.3	ND	1810	2907	28.8	3.67	1350	ND	53.5		0.364742	0.380378	0.958893
021IMMS031521	M	110.2	7.51	ND	0.114	0.093	ND	ND	99	0.094	16	176	ND	145	1.55	0.861	ND	2070	2749	1.02	ND	1330	ND	132		0.0129179	0.00429234	3.00953
023IMMS031721	M	191	0.323	ND	0.201	0.043	ND	ND	274	ND	18	318	ND	157	3.65	2.01	0.077	2320	2723	2.08	ND	1320	ND	135		0.0263425	0.0100204	2.62887
026IMMS031821	M	106.5	ND	ND	0.111	0.063	ND	ND	301	ND	72.3	334	ND	177	1.04	0.379	0.086	1890	2492	0.965	ND	1710	ND	48.1		0.0122214	0.00188943	6.4683
027IMMS032721	Unknown	275	15	ND	0.293	0.549	ND	0.059	277	0.038	3.71	260	0.145	467	7.78	13.6	0.049	1630	1646	6.66	ND	1860	ND	35.2		0.0843465	0.0678	1.24405
028IMMS033021	M	106.9	0.214	ND	0.23	0.039	ND	ND	87.6	ND	13.9	185	ND	251	4.02	0.388	ND	2360	2768	0.539	ND	1790	ND	105		0.00682624	0.00193429	3.52906
029IMMS033121	F	92.2	ND	ND	0.089	0.043	ND	ND	309	ND	57.5	254	ND	191	1.02	0.41	ND	2010	2479	0.789	ND	1650	ND	79.3		0.0099924	0.00204397	4.88872
033IMMS040621	M	106.1	0.593	ND	0.102	0.108	ND	ND	344	ND	49.1	167	ND	242	0.94	ND	ND	2100	2090	0.597	ND	1890	ND	48		0.00756079
036IMMS040821	F	220.9	0.239	ND	0.474	ND	ND	0.118	111	ND	14.9	424	0.043	185	3.9	55.2	ND	1820	2612	24.5	0.731	1400	ND	45.8		0.310284	0.275188	1.12753
037IMMS041021	M	111	ND	ND	0.121	0.045	ND	ND	117	ND	23.4	132	ND	167	2.63	0.508	ND	2290	2689	0.615	ND	1630	ND	71.1		0.00778875	0.00253253	3.07548
038IMMS042321	M	166.7	0.274	ND	0.15	0.056	ND	ND	64.1	ND	10.6	472	0.053	195	8.77	1.78	ND	2750	3051	2.07	ND	1280	ND	93.7		0.0262158	0.00887382	2.95429
040IMMS050221	M	115.5	0.34	ND	0.132	ND	ND	ND	75.6	ND	15.9	124	ND	179	6.43	ND	ND	3050	2779	0.602	ND	1140	ND	218		0.00762411
043IMMS051621	M	175	ND	ND	0.106	0.081	ND	ND	56.6	ND	7.75	193	ND	151	4.67	0.774	ND	1950	2371	1.29	ND	1000	ND	58.8		0.0163374	0.00385862	4.234
044IMMS051721	M	226.1	0.377	ND	0.17	0.046	ND	0.04	75.6	ND	7.59	240	ND	152	3.27	19.4	ND	2090	2315	10.7	0.346	1600	ND	36.5		0.135512	0.0967147	1.40115
046IMMS052321	F	241.4	0.453	ND	0.391	0.036	ND	0.188	40.6	0.037	5.95	114	ND	158	4.38	31.1	ND	2480	2492	13.5	0.432	990	ND	72.5		0.170973	0.155043	1.10275
047IMMS052621	F	222.8	0.221	ND	0.066	0.039	ND	ND	47.1	ND	3.26	298	0.028	118	2.96	21.9	ND	2190	2673	9.88	0.956	840	ND	31.2		0.125127	0.109178	1.14608
050IMMS052821	M	221.1	0.239	ND	0.088	ND	ND	ND	57.1	ND	8.04	363	ND	176	3.75	14.8	ND	2300	3170	7.37	0.624	1010	ND	42.9		0.0933384	0.0737823	1.26505
051IMMS053121	M	246.5	0.116	ND	0.119	0.035	ND	0.111	86.2	ND	8.55	222	ND	148	3.84	15.2	ND	2060	2613	8.25	1.18	1470	ND	27.8		0.104483	0.0757765	1.37884
054IMMS060721	M	247	0.272	ND	0.148	ND	ND	0.062	92.8	ND	7.96	277	ND	175	4.28	40.9	ND	2450	2853	19.2	0.981	1400	ND	28.2		0.243161	0.203898	1.19256
058IMMS071521	F	146	0.165	ND	0.191	0.066	ND	ND	77.1	ND	16.2	106	ND	255	5.29	1.23	ND	2950	2800	1.01	ND	1260	ND	98.2		0.0127913	0.00613191	2.08602
061IMMS082721	M	139.5	ND	ND	0.095	ND	ND	ND	70.9	ND	10.3	164	ND	140	3.13	0.583	ND	2170	2870	0.703	ND	1220	ND	99.7		0.00890324	0.00290643	3.0633
063IMMS100921	M	119.5	0.19	ND	0.085	ND	ND	ND	60.8	ND	9.37	138	ND	120	2.62	0.291	ND	2340	2740	0.622	0.166	1508	ND	61.9		0.00787741	0.00145072	5.43
065IMMS101421	F	234.8	1.18	ND	0.099	0.054	ND	ND	45.1	ND	3	113	ND	92.1	2.51	11.7	0.058	1820	2150	11.4	0.8	1632	ND	15.9		0.144377	0.0583279	2.47526
066IMMS101521	F	160	919	ND	0.245	2.28	ND	ND	1938	0.956	14.2	692	0.604	232	9.38	1.02	0.395	1830	1450	1.29	0.07	872	ND	41.7		0.0163374	0.005085	3.21286
067IMMS102121	F	222.5	1.08	ND	0.104	0.056	ND	0.068	95.8	ND	7.15	89.4	ND	170	5.68	30	ND	2610	1970	19.3	1.63	2275	ND	57.8		0.244428	0.149559	1.63432
068IMMS110521	M	194.5	0.287	ND	0.104	0.066	ND	ND	190	ND	2.81	361	ND	224	3.75	2.43	ND	2570	3300	1.6	0.184	1580	ND	70.8		0.0202634	0.0121143	1.67269
069IMMS111921	M	235.2	1.28	ND	0.085	0.052	ND	0.073	95.8	0.052	9.74	250	0.026	141	2.72	23.6	0.034	1920	2560	15	0.444	1658	ND	78.1		0.18997	0.117653	1.61466
070IMMS120521	F	214.2	0.134	ND	0.099	0.034	ND	0.058	79.6	ND	13	245	ND	196	4.22	8.12	ND	2640	3140	7.23	0.339	1290	ND	62.9		0.0915653	0.0404806	2.26196
071IMMS120821	M	200	0.246	ND	0.14	ND	ND	0.05	51.8	ND	5.76	232	ND	233	7.36	4.82	ND	2610	3170	3.31	0.184	1522	ND	46.9		0.04192	0.0240291	1.74455
072IMMS120921	M	148.3	3.94	ND	0.104	0.074	ND	ND	76.6	ND	9.76	248	ND	189	5.14	0.706	ND	2140	2500	0.59	ND	1231	ND	161		0.00747214	0.00351962	2.123
073IMMS121121	M	155.2	0.323	ND	0.314	0.041	ND	ND	72	ND	25.8	183	ND	198	8.6	0.96	ND	2140	2590	0.907	0.033	1408	ND	617		0.0114868	0.00478588	2.40015
075IMMS121621	M	215.5	0.582	ND	0.239	0.03	ND	0.048	282	ND	4.41	782	0.036	60.9	2.19	9.55	ND	1300	2620	7.87	0.252	1977	ND	41.9		0.0996707	0.0476096	2.0935
077IMMS122821	F	100	0.276	ND	ND	0.287	ND	ND	130	ND	11.9	25.2	0.737	77.5	0.16	0.318	ND	447	590	0.354	ND	755	ND	9.61		0.00448328	0.00158532	2.82799
Mean			16.4259	#DIV/0!	0.184066	0.117598	#DIV/0!	0.0974054	175.399	0.474026	24.3778	290.236	0.163481	187.449	3.21953	20.1647	0.294063	2069.03	2604.87	8.72251	0.778423	1613.75	0.0545	76.8334
SD			101.675	#DIV/0!	0.107056	0.238128	#DIV/0!	0.0440363	202.217	1.12011	31.0665	164.648	0.218034	81.0702	1.8546	29.7491	0.570104	460.674	458.891	10.1114	1.20144	589.853	0.0233345	68.871
Max			919	0	0.57	2.28	0	0.213	1938	5.65	145	1050	0.743	543	9.38	187	2.76	3820	3670	48.2	10.2	4550	0.071	617
Min			0.116	0	0.049	0.029	0	0.04	40.6	0.03	1.09	25.2	0.026	38.1	0.16	0.092	0.034	447	590	0.354	0.033	755	0.038	9.61
Range
Male mean			11.8872	#DIV/0!	0.179464	0.0814082	#DIV/0!	0.09205	159.885	0.801	22.4912	285.685	0.0783571	185.596	3.25663	18.4965	0.446	2097.29	2621.32	8.22754	0.537018	1621.49	#DIV/0!	76.5987
SD			76.3253	#DIV/0!	0.101179	0.043176	#DIV/0!	0.0479687	127.209	1.51837	30.2351	172.624	0.0727404	77.7426	1.81654	24.636	0.752753	402.375	366.757	9.00001	0.375082	533.261	#DIV/0!	75.0258
Female mean			23.1029	#DIV/0!	0.19351	0.152075	#DIV/0!	0.1065	196.12	0.142062	24.8591	300.825	0.264333	185.561	3.12943	22.1074	0.130417	2056.2	2596.55	9.15248	1.143	1585.5	0.0545	77.5412
SD			133.626	#DIV/0!	0.116221	0.349788	#DIV/0!	0.0389187	279.292	0.227455	29.0312	158.334	0.292852	80.3572	1.86032	35.3705	0.120149	526.438	547.755	10.9758	1.814	678.41	0.0233345	62.3081
Male N			67	0	69	49	0	20	78	19	78	78	14	78	78	76	17	78	78	78	56	78	0	78
Female N			47	0	49	40	0	16	56	16	56	56	12	56	56	56	12	56	56	56	38	56	2	56
total count			118	0	122	92	0	37	138	38	138	138	27	138	138	136	32	138	138	138	97	138	2	138
count by year
before 2019			34
2019			43
2020			24
2021			37
			138										sex difference at p<0.05								sex difference at p<0.05

## Sheet: Muscle 2010-2019
	Sex	SL (cm)	Aluminum	Antimony	Arsenic	Barium	Beryllium	Cadmium	Calcium	Chromium	Copper	Iron	Lead	Magnesium	Manganese	Mercury	Nickel	Phosphorus	Potassium	Selenium	Silver	Sodium	Thallium	Zinc		Se molar	Hg molar	Se:Hg ratio
Individual
011IMMS030810	F	242	4.67	ND	0.116	0.13	ND	ND	103	ND	1.2	106	ND	255	ND	0.935	0.092	1680	3200	0.523	ND	1550	ND	23.8		0.00662361	0.00466125	1.42099
012IMMS031110	M	238	4.89	ND	0.397	0.144	ND	ND	125	0.102	0.818	ND	ND	254	ND	0.451	0.091	962	1720	0.39	ND	2060	ND	25.9		0.00493921	0.00224837	2.1968
013IMMS031210	F	235	6.24	ND	0.144	0.127	ND	ND	105	0.099	1.59	203	ND	249	0.171	1.23	0.105	1540	2030	0.632	ND	1490	ND	30.2		0.00800405	0.00613191	1.30531
021IMMS032310	M	115	5.57	ND	0.158	0.103	ND	ND	207	0.103	2.86	105	ND	158	0.397	0.159	0.076	1490	2420	0.369	ND	2004	ND	35.2		0.00467325	0.000792662	5.89565
029IMMS032710	M	97	3.24	ND	0.209	0.09	ND	ND	163	ND	1.36	ND	ND	176	0.162	0.071	ND	1680	2640	0.194	ND	1310	ND	27.4		0.00245694	0.000353956	6.94138
030IMMS032810	F	231	4.38	ND	0.164	0.092	ND	ND	90.3	0.151	1.7	198	ND	242	0.162	1.03	ND	1520	2370	0.595	ND	1660	ND	19.8		0.00753546	0.00513485	1.46751
033IMMS040210	M	239	6.12	ND	0.361	0.178	ND	ND	144	0.168	1.62	124	ND	192	0.135	0.398	0.154	1220	1970	0.678	ND	2020	ND	43.4		0.00858663	0.00198415	4.32762
053IMMS052210	M	265	3.69	ND	0.132	0.125	ND	ND	68.7	0.818	1.1	141	ND	212	0.238	1.2	0.175	1960	3730	0.545	ND	893	ND	18.7		0.00690223	0.00598235	1.15377
062IMMS061510	F	185	3.32	ND	0.202	0.127	ND	ND	64.8	ND	1.19	114	ND	355	0.101	0.12	ND	1790	3480	0.375	ND	648	ND	26.9		0.00474924	0.000598235	7.93875
063IMMS061510	M	124
065IMMS062510	F	228.8
070IMMS070810	M	254
074IMMS072210	M	243.5	2.71	ND	0.108	0.073	ND	ND	54.1	0.335	0.934	122	ND	268	0.151	0.637	0.21	1740	3950	0.297	ND	615	ND	24		0.0037614	0.00317563	1.18446
075IMMS080310	M	245.8	2.41	ND	0.129	ND	ND	ND	51.2	ND	0.983	80.8	ND	247	0.084	0.908	ND	1590	3800	0.353	ND	611	ND	20.2		0.00447062	0.00452665	0.987623
002IMMS010411	M	203	3.61	ND	0.115	0.094	ND	ND	61.9	ND	1.27	94.1	ND	243	0.097	0.812	ND	1820	3490	0.432	ND	732	ND	21.6		0.00547112	0.00404806	1.35154
004IMMS011611	M	94.4	3.83	ND	0.13	0.106	ND	ND	129	0.084	1.09	ND	ND	176	0.211	0.258	ND	1880	2700	0.326	ND	1780	ND	28.7		0.00412867	0.00128621	3.20996
005IMMS012811	F	239	2.96	ND	0.136	0.066	ND	ND	115	0.154	0.855	75	ND	241	0.069	0.516	0.077	1330	2240	0.467	ND	2630	ND	22		0.00591439	0.00257241	2.29916
006IMMS012911	M	97
012IMMS020811	F	199	5.08	ND	0.09	0.154	ND	ND	103	0.157	1.77	140	ND	228	0.218	0.113	0.123	1710	3010	0.605	ND	2170	ND	29.9		0.00766211	0.000563338	13.6013
013IMMS020911	M	94
021IMMS022011	M	105.1	4.15	ND	0.137	0.134	ND	ND	220	0.081	1.31	ND	ND	132	0.124	ND	ND	1390	2250	0.237	ND	1770	ND	22.9		0.00300152
022IMMS022011	M	97	3.26	ND	0.106	0.104	ND	ND	353	0.096	1.22	47.6	ND	192	0.161	ND	ND	1270	1780	ND	ND	2570	ND	29.6
029IMMS022211	M	94
032IMMS022311	M	95.5	3.99	ND	0.141	0.124	ND	ND	178	0.137	1.67	61.5	ND	165	0.212	ND	ND	1790	2700	0.308	ND	1560	ND	22.5		0.00390071
033IMMS022411	F	97	3.73	ND	0.094	0.126	ND	ND	281	0.095	1.97	49.6	ND	208	0.215	ND	ND	1610	1650	ND	ND	2350	ND	28.4
034IMMS022511	F	111.4	2.47	ND	0.06	0.213	ND	ND	241	ND	1.71	52.4	ND	225	0.192	ND	ND	1670	2060	ND	ND	2370	ND	26.2
037IMMS022511	F	98.5	3.41	ND	0.077	0.228	ND	ND	481	0.063	3.37	173	ND	775	0.276	ND	0.094	1310	1740	ND	ND	5460	ND	19
040IMMS022711	M	225.2
043IMMS022811	M	92.5	4.13	ND	0.095	0.146	ND	ND	256	0.206	1.13	ND	ND	351	0.177	ND	0.22	1400	1210	ND	ND	3950	ND	36.7
047IMMS030311	M	183
054IMMS031111	F	239.5	3.29	ND	0.093	0.094	ND	ND	81.4	ND	0.884	77.4	ND	241	0.071	2.1	ND	1520	2660	0.544	ND	1540	ND	19.8		0.00688956	0.0104691	0.658085
056IMMS031311	M	209	3.98	ND	0.076	0.268	ND	ND	65.4	0.171	0.952	123	ND	212	0.098	ND	ND	1610	2650	ND	ND	1180	ND	13.7
063IMMS031711	F	171.5	2.24	ND	0.065	0.093	ND	ND	48.6	0.29	1.13	79.9	ND	275	0.135	0.304	ND	2270	3700	ND	ND	576	ND	16.1			0.00151553
065IMMS031711	M	105	3.01	ND	0.163	0.099	ND	ND	148	0.062	1.35	29.6	ND	136	0.147	0.158	ND	1610	1980	ND	ND	1360	ND	22.6			0.000787676
031IMMS052014	M	180	3.41	ND	0.084	0.182	ND	ND	76.4	0.069	1.58	212	ND	225	0.186	0.278	ND	2000	2860	ND	ND	1080	ND	23.6			0.00138591
027IMMS060317	F	166.5	3.35	ND	0.1	0.106	ND	ND	85.9	0.188	0.806	76.2	ND	202	0.161	ND	0.086	1530	3140	ND	ND	818	ND	18.5
019IMMS022618	M	242	2.99	ND	0.133	0.085	ND	ND	82.9	ND	1.01	110	ND	226	0.077	0.816	0.057	1710	2350	ND	ND	1720	ND	29.8			0.004068
025IMMS032318	M	247	3.13	ND	0.188	0.146	ND	ND	62.5	0.063	0.785	59.6	ND	252	0.096	0.698	ND	2190	4300	ND	ND	756	ND	24.5			0.00347973
027IMMS032518	M	196	3.3	ND	0.068	0.09	ND	ND	53.4	ND	1.27	122	ND	231	0.131	0.45	ND	1920	3380	ND	ND	438	ND	17.7			0.00224338
028IMMS040118	F	223	3.46	ND	0.076	0.118	ND	ND	54	0.249	1.03	115	ND	238	0.126	0.633	0.102	1730	2620	ND	ND	931	ND	21.6			0.00315569
045IMMS081118	M	175	2.48	ND	0.099	0.11	ND	ND	51.1	ND	0.627	61.7	ND	282	0.074	0.092	ND	2240	3860	ND	ND	629	ND	18.3			0.000458647
049IMMS101618
055IMMS112518	M	249.48	3.4	ND	0.182	0.142	ND	ND	57.2	ND	1.17	115	ND	236	0.118	0.672	ND	2030	3670	ND	ND	611	ND	23.9			0.00335012
003IMMS011119	M	241	8.65	ND	ND	0.16	ND	ND	47.1	0.141	0.741	95.4	ND	210	ND	1.29	ND	1550	2960	0.36	ND	597	ND	23.8		0.00455927	0.00643103	0.708949
004IMMS012419	F	189.5	48.1	ND	0.237	0.237	ND	ND	915	0.828	0.905	187	ND	308	2.03	0.522	0.347	1330	2270	0.645	ND	2790	ND	21.8		0.00816869	0.00260232	3.139
005IMMS020219	M	190	4.91	ND	ND	ND	ND	ND	50.5	ND	1.05	112	ND	223	ND	0.718	ND	1270	3220	0.416	ND	714	ND	27.3		0.00526849	0.00357944	1.47188
009IMMS021619	F	183	4.34	ND	0.097	0.097	ND	ND	52.4	0.345	1.22	85.4	ND	251	0.224	0.154	0.145	1640	2580	0.521	ND	995	ND	16.9		0.00659828	0.000767735	8.59447
010IMMS021619	F	102.5	6.45	ND	0.159	0.093	ND	ND	155	0.21	1.27	ND	ND	196	0.241	0.096	0.128	1840	2030	0.288	ND	1670	ND	27.2		0.00364742	0.000478588	7.6212
016IMMS030819	M	260	5.3	ND	ND	ND	ND	ND	115	ND	0.576	87.5	ND	203	ND	0.916	ND	1380	2860	0.394	ND	1860	ND	31.7		0.00498987	0.00456653	1.0927
018IMMS032319	F	238	5.26	ND	ND	ND	ND	ND	55.2	ND	1.85	124	ND	259	ND	1.23	ND	1400	3350	0.497	ND	964	ND	22		0.00629433	0.00613191	1.02649
019IMMS032319	M	201.4	5.09	ND	ND	ND	ND	ND	63.4	ND	0.951	76.6	ND	238	ND	0.542	ND	1860	3520	0.304	ND	432	ND	19.7		0.00385005	0.00270203	1.42487
021IMMS032819	F	217	5.13	ND	ND	ND	ND	ND	68.2	ND	2.07	139	ND	201	0.194	1.08	ND	1760	3490	0.352	ND	952	ND	21.5		0.00445795	0.00538412	0.827982
022IMMS032819	F	240	5.82	ND	ND	ND	ND	ND	80.4	ND	0.932	81.9	ND	270	ND	0.539	ND	1970	3870	0.277	ND	689	ND	26.3		0.00350811	0.00268707	1.30555
025IMMS033019	F	103.5	5.84	ND	0.185	ND	ND	ND	224	0.105	1.71	80.3	ND	190	0.236	0.082	ND	1860	2780	0.299	ND	1730	ND	85.5		0.00378673	0.000408794	9.26317
026IMMS033019	M	97	1.82	ND	0.124	0.064	ND	ND	176	ND	1.25	34.1	ND	125	0.147	0.104	ND	1330	2210	0.209	ND	1750	ND	21.6		0.00264691	0.000518471	5.10523
030IMMS040519	M	271	9.27	ND	ND	ND	ND	ND	58.7	ND	0.876	105	ND	243	ND	0.873	ND	1850	3610	0.354	ND	492	ND	19.1		0.00448328	0.00435216	1.03013
031IMMS040619	F	101.8	4.42	ND	0.249	0.105	ND	ND	114	0.106	1.35	ND	ND	164	0.18	0.13	0.083	1660	2410	0.229	ND	1320	ND	34		0.0029002	0.000648088	4.47501
034IMMS041019	M	237	4.93	ND	ND	ND	ND	ND	82.4	3.58	1.06	168	ND	143	0.39	1.43	0.604	1560	2790	0.526	ND	1850	ND	26.1		0.0066616	0.00712897	0.934441
035IMMS041119	M	195.8	5.58	ND	ND	ND	ND	ND	500	1.9	1.7	146	ND	236	1.35	0.587	0.577	1820	3110	0.343	ND	733	ND	24		0.00434397	0.00292637	1.48442
038IMMS041219	F	173.5	10.3	ND	0.193	ND	ND	ND	99.4	ND	1.69	137	ND	227	0.313	0.251	ND	1570	3280	ND	ND	885	ND	21.4			0.00125131
039IMMS041219	M	257	2.14	ND	0.23	ND	ND	ND	78.8	ND	0.599	73.8	ND	185	ND	0.904	ND	1530	2900	0.665	ND	1150	ND	12.5		0.00842199	0.00450671	1.86877
040IMMS041419	Unknown	102.3	2.68	ND	0.045	0.072	ND	ND	81.2	ND	2.06	57.5	ND	184	0.235	0.097	ND	1110	1830	0.216	ND	2270	ND	25		0.00273556	0.000483573	5.65697
041IMMS041819	M	173	1.13	ND	ND	ND	ND	ND	85.2	0.186	1.32	116	ND	224	0.165	0.496	ND	1420	2040	0.421	ND	1060	ND	18.9		0.00533181	0.00247271	2.15627
042IMMS041919	M	248	3.32	ND	ND	ND	ND	ND	72.6	0.318	0.709	112	ND	251	ND	1.42	0.123	1550	2950	0.576	ND	1070	ND	25.8		0.00729483	0.00707912	1.03047
051IMMS042919	M	252	0.571	ND	ND	ND	ND	ND	ND	0.823	0.537	102	ND	190	ND	0.547	ND	1430	2940	0.271	ND	516	ND	13.3		0.00343212	0.00272696	1.25859
053IMMS043019	M	183	1	ND	ND	ND	ND	ND	ND	ND	1.3	111	ND	162	0.222	0.409	ND	1440	2870	0.29	ND	1200	ND	18.4		0.00367275	0.00203898	1.80126
055IMMS043019	F	232.5	3.68	ND	ND	ND	ND	ND	68.4	ND	1.78	177	ND	289	0.179	3.08	ND	1800	3090	0.31	ND	852	ND	28		0.00392604	0.0153547	0.25569
057IMMS050119	Unknown	243.2	2.75	ND	ND	ND	ND	ND	81.6	ND	0.613	72.1	ND	173	ND	0.708	ND	1270	2380	0.205	ND	1520	ND	19.1		0.00259625	0.00352959	0.735568
058IMMS050119	M	216.2	1.59	ND	ND	ND	ND	ND	62.2	ND	1.56	116	ND	225	0.158	1.26	ND	1830	3320	0.396	ND	1030	ND	26.7		0.0050152	0.00628147	0.798411
067IMMS050419	M	180.1	7.91	ND	ND	0.106	ND	ND	76.4	0.312	1.32	90.1	ND	240	0.145	0.128	0.153	1580	2680	0.281	ND	1070	ND	19.5		0.00355876	0.000638118	5.57697
071IMMS050619	F	158	3.29	ND	ND	0.075	ND	ND	45.3	0.443	1.27	97.4	ND	226	0.188	0.046	0.749	1790	3610	0.243	ND	595	ND	20.1		0.00307751	0.000229323	13.4199
074IMMS051119	M	262	2.21	ND	ND	ND	ND	ND	159	ND	2.41	151	ND	218	ND	2.48	ND	1360	1760	0.638	ND	1120	ND	58.6		0.00808004	0.0123635	0.653538
094IMMS052719	F	171.6	1.53	ND	ND	ND	ND	ND	ND	ND	0.863	76.4	ND	212	ND	0.702	ND	1780	3470	0.288	ND	489	ND	22.2		0.00364742	0.00349968	1.04222
096IMMS052819	M	266.8	2.4	ND	0.14	0.073	ND	ND	72.6	1.01	0.937	160	ND	280	0.312	0.53	0.17	1680	3420	0.372	ND	775	ND	22.3		0.00471125	0.00264221	1.78307
097IMMS052819	F	243.5	4.87	ND	0.084	0.125	ND	ND	70.1	0.067	0.991	102	ND	268	0.096	0.555	ND	1720	3290	0.354	ND	560	ND	20.7		0.00448328	0.00276684	1.62036
103IMMS052919	F	266.6	2.87	ND	ND	0.192	ND	ND	67.5	ND	1.26	110	ND	288	0.125	0.555	ND	1520	2820	0.322	ND	338	ND	17.1		0.00407801	0.00276684	1.47389
105IMMS052919	M	252	4.12	ND	0.182	0.139	ND	ND	73.8	ND	ND	63.2	ND	180	0.158	0.232	0.167	796	2290	0.379	ND	774	ND	19.6		0.0047999	0.00115659	4.15005
107IMMS053019	M	263	2.43	ND	ND	ND	ND	ND	66.3	ND	0.899	82.5	ND	215	ND	0.561	ND	1680	3530	0.308	ND	458	ND	30.3		0.00390071	0.00279675	1.39473
113IMMS053119	M	263	1.56	ND	0.104	ND	ND	ND	54.6	0.507	0.922	113	ND	243	0.146	0.405	0.098	1640	3260	0.308	ND	391	ND	17		0.00390071	0.00201904	1.93196
137IMMS071819	F	247.6	2.25	ND	ND	ND	ND	ND	85.1	0.365	1.38	128	ND	239	ND	2.06	ND	1650	3250	0.226	ND	1120	ND	19.5		0.00286221	0.0102697	0.278704
139IMMS072919	M	261.9	4.15	ND	ND	ND	ND	ND	206	ND	2.07	437	ND	246	0.17	1.49	ND	1550	2010	0.82	ND	1500	ND	131		0.010385	0.00742809	1.39807
141IMMS080319	F	208	2.73	ND	0.206	ND	ND	ND	44.5	ND	ND	84.9	ND	226	ND	0.493	ND	1700	3900	0.345	ND	713	ND	14.3		0.0043693	0.00245775	1.77776
142IMMS080519	F	186.6	1.86	ND	0.184	ND	ND	ND	45	9.75	1.28	200	ND	216	0.893	0.223	1.5	1630	3520	0.186	ND	647	ND	83.7		0.00235562	0.00111172	2.1189
151IMMS102619	M	255.5	2.51	ND	ND	ND	ND	ND	74.8	ND	ND	192	ND	184	ND	0.609	ND	1340	3090	0.397	ND	1170	ND	21.3		0.00502786	0.00303604	1.65606
152IMMS112619	F	175	2.55	ND	ND	ND	ND	ND	75.6	ND	1.16	167	ND	223	0.228	ND	ND	1840	3380	0.411	ND	792	ND	118		0.00520517
153IMMS120219	F	232	1.42	ND	ND	ND	ND	ND	50	ND	ND	107	ND	216	ND	0.756	ND	1260	2610	0.282	ND	716	ND	132		0.00357143	0.00376888	0.94761
01IMMS011020	F	263.3	0.964	ND	0.111	0.071	ND	ND	88.3	ND	1.91	127	ND	185	0.309	0.098	ND	1850	2530	0.403	ND	2380	ND	33.6		0.00510385	0.000488559	10.4467
03IMMS020520	F	120.6	0.365	ND	0.098	0.094	ND	ND	137	ND	1.5	40.1	ND	155	0.162	0.069	ND	2290	3070	0.189	ND	1560	ND	29.4		0.00239362	0.000343985	6.95849
04IMMS020620	F	83.5	0.499	ND	0.1	0.059	ND	ND	358	ND	1.25	45.9	ND	139	0.116	0.043	ND	2150	3030	0.219	ND	2320	ND	36.5		0.00277356	0.000214368	12.9383
06IMMS020920	M	104.5	0.681	ND	0.202	0.086	ND	ND	101	ND	0.878	34	ND	134	0.15	ND	ND	1710	2260	0.163	ND	1680	ND	27.4		0.00206434
07IMMS021120	F	113.6	0.572	ND	0.185	0.046	ND	ND	105	ND	0.759	35.7	ND	105	0.093	0.06	ND	1420	1920	0.191	ND	1280	ND	21		0.00241895	0.000299118	8.08694
09IMMS021920	M	92	2.77	ND	ND	0.147	ND	ND	120	ND	0.797	37.9	0.12	161	0.265	ND	ND	1410	1590	0.214	ND	2690	ND	40.4		0.00271023
12IMMS030320	M	115.7	0.671	ND	ND	0.102	ND	ND	95.6	ND	1.04	39.3	ND	163	0.175	0.067	ND	2050	2470	0.187	ND	1540	ND	31.5		0.00236829	0.000334015	7.09037
13IMMS030520	M	98	3.88	ND	0.275	0.09	ND	ND	127	ND	0.912	32.7	ND	132	0.237	ND	ND	1920	2320	0.227	ND	1910	ND	28.7		0.00287487
14IMMS031020	Unknown	100	1.63	ND	0.103	0.061	ND	ND	112	ND	1.67	40.1	ND	194	0.207	0.12	ND	2630	2980	0.287	ND	1570	ND	34.7		0.00363475	0.000598235	6.07579
15IMMS031120	F	176.7	1.24	ND	0.05	0.091	ND	ND	66	ND	1.14	76.3	ND	217	0.07	0.053	ND	1750	2500	0.401	ND	1700	ND	25.2		0.00507852	0.000264221	19.2208
18IMMS031320	F	107	0.638	ND	ND	ND	ND	ND	117	ND	1.16	43.6	ND	139	0.142	0.084	ND	1920	2290	0.21	ND	1070	ND	26.8		0.00265957	0.000418765	6.351
19IMMS031420	F	114.4	1.81	ND	0.14	ND	ND	ND	85.6	ND	1.74	39	ND	154	0.179	ND	ND	2210	2000	0.328	ND	1100	ND	28.3		0.004154
20IMMS031520	F	101.4	0.577	ND	ND	0.137	ND	ND	145	ND	1.66	47.4	0.175	161	0.174	ND	ND	1520	1930	0.226	ND	2070	ND	24.6		0.00286221
23IMMS031720	M	225.4	0.682	ND	0.064	ND	ND	ND	58.5	0.059	1.13	158	ND	189	0.077	0.106	ND	1570	2170	0.456	ND	1570	ND	26.4		0.00577508	0.000528441	10.9285
27IMMS032020	F	98.3	3.09	ND	0.136	0.049	ND	ND	47.3	ND	0.288	29.3	ND	54.6	0.141	0.053	ND	690	1020	0.216	ND	584	ND	9.09		0.00273556	0.000264221	10.3533
33IMMS032720	F	100.5	0.625	ND	0.086	ND	ND	ND	78.6	ND	1.14	70.5	ND	143	0.243	0.091	ND	1670	2160	0.256	ND	1840	ND	25.5		0.00324215	0.000453662	7.14662
47IMMS053120	F	253.2	0.697	ND	0.069	ND	ND	ND	51.7	0.166	0.574	64.5	ND	237	ND	0.867	ND	2170	4210	0.269	ND	616	ND	32.4		0.00340679	0.00432225	0.788198
49IMMS060420	F	208.4	0.498	ND	0.183	ND	ND	ND	43.1	ND	0.867	74.6	ND	243	0.063	0.148	ND	2070	3720	0.387	ND	674	ND	18.8		0.00490122	0.000737823	6.6428
50IMMS060820	M	179.2	0.844	ND	0.094	ND	ND	ND	125	ND	4.03	249	ND	23.9	0.079	0.33	ND	762	1520	1.3	ND	1020	ND	57.1		0.016464	0.00164515	10.0076
53IMMS061820	F	209.5	0.577	ND	ND	ND	ND	ND	53.3	ND	0.877	71.8	ND	274	ND	0.285	ND	2020	3300	0.397	ND	978	ND	23.3		0.00502786	0.00142081	3.53873
54IMMS062820	M	287	0.498	ND	0.071	ND	ND	ND	74.5	ND	0.347	43.8	ND	115	ND	0.222	ND	1020	2030	0.423	ND	2160	ND	18.2		0.00535714	0.00110674	4.84049
60IMMS080220	M	246.2	0.551	ND	0.175	ND	ND	ND	50.9	ND	0.433	91.3	ND	181	0.057	0.254	ND	1800	3700	0.257	ND	1080	ND	21.7		0.00325481	0.00126626	2.5704
62IMMS092220	M	151	0.501	ND	0.057	ND	ND	ND	50.5	0.147	0.628	35.6	ND	254	0.086	0.036	ND	1920	3480	0.238	ND	838	ND	13		0.00301418	0.000179471	16.7949
63IMMS092420	M	237.1	0.311	ND	0.202	ND	ND	ND	37.6	ND	0.734	111	ND	234	0.088	0.197	ND	1930	3320	0.347	ND	771	ND	19		0.00439463	0.000982103	4.47472
003IMMS010121	F	229.9	0.608	ND	ND	ND	ND	ND	54	ND	0.582	45.2	ND	241	ND	0.252	ND	1980	3930	0.315	ND	812	ND	16		0.00398936	0.00125629	3.1755
006IMMS012621	M	89.7	0.952	ND	0.101	ND	ND	ND	134	ND	0.905	49.6	ND	140	0.149	ND	ND	1660	2240	0.225	ND	1610	ND	27		0.00284954
013IMMS022821	M	110	0.781	ND	0.18	ND	ND	ND	116	ND	0.941	28.7	ND	159	0.151	0.109	ND	1810	2370	0.21	ND	1460	ND	37.2		0.00265957	0.000543397	4.89435
015IMMS030121	M	194	2.18	ND	0.128	ND	ND	ND	52	ND	2.18	282	ND	262	0.238	0.386	ND	2220	3340	0.634	ND	1760	ND	38.8		0.00802938	0.00192432	4.17257
020IMMS031521	F	226.8	0.369	ND	0.12	ND	ND	ND	45.9	ND	0.658	102	ND	220	0.055	0.368	ND	1700	2670	0.853	ND	1290	ND	20		0.0108029	0.00183459	5.88848
021IMMS031521	M	110.2	1.56	ND	0.127	ND	ND	ND	64.1	ND	1.06	36.9	ND	158	0.155	ND	ND	1730	2370	0.191	ND	1130	ND	22.9		0.00241895
023IMMS031721	M	191	1.17	ND	0.143	0.14	ND	ND	92.3	ND	2.41	227	ND	261	0.222	0.079	ND	2450	3340	0.451	ND	1140	ND	41.5		0.00571175	0.000393838	14.5028
026IMMS031821	M	106.5	0.644	ND	0.184	0.085	ND	ND	79	ND	1.36	37.3	ND	144	0.154	0.042	ND	1500	2080	0.246	ND	880	ND	16.5		0.0031155	0.000209382	14.8795
027IMMS032721	Unknown	275	2.8	ND	0.171	0.085	ND	ND	79.6	ND	1.03	139	ND	148	0.217	0.111	0.048	1020	2110	0.676	ND	2040	ND	20.1		0.0085613	0.000553368	15.4713
028IMMS033021	M	106.9	0.783	ND	0.134	0.092	ND	ND	74.4	ND	2.8	83.8	ND	211	0.244	ND	ND	1900	2920	0.296	ND	1790	ND	30.8		0.00374873
029IMMS033121	F	92.2	1.18	ND	0.182	0.076	ND	ND	117	0.119	1.71	52.6	ND	143	0.155	0.11	0.227	1600	2610	0.227	ND	1420	ND	50.3		0.00287487	0.000548382	5.24246
033IMMS040621	M	106.1	2.32	ND	0.213	0.08	ND	ND	56.7	0.19	0.878	35	ND	153	0.169	ND	ND	1270	2470	0.166	ND	1240	ND	19.3		0.00210233
036IMMS040821	F	220.9	1.29	ND	0.184	0.1	ND	ND	127	0.224	1.08	90.8	ND	247	0.073	0.385	ND	1480	2520	1.1	ND	1840	ND	17		0.0139311	0.00191934	7.25829
037IMMS041021	M	111	0.943	ND	0.063	0.187	ND	ND	60.3	0.104	1.72	48.1	ND	220	0.215	ND	ND	1620	3160	0.207	ND	1210	ND	22		0.00262158
038IMMS042321	M	166.7	0.49	ND	0.071	0.049	ND	ND	52.6	ND	1.75	134	ND	203	0.145	ND	ND	1600	3270	0.386	ND	957	ND	25.8		0.00488855
040IMMS050221	M	115.5	1.71	ND	0.112	0.061	ND	ND	46.8	ND	1.21	41.4	ND	218	0.177	ND	ND	1810	3680	0.279	ND	595	ND	18.7		0.00353343
043IMMS051621	M	175	1.35	ND	0.045	0.041	ND	ND	47.4	ND	0.745	56.2	ND	125	0.078	0.066	ND	1330	2580	0.302	ND	579	ND	14.4		0.00382472	0.000329029	11.6243
044IMMS051721	M	226.1	1.91	ND	0.08	0.07	ND	ND	53.4	ND	1.42	214	ND	241	0.166	0.536	ND	1840	3940	0.459	ND	907	ND	23.1		0.00581307	0.00267212	2.17545
046IMMS052321	F	241.4	0.586	ND	0.086	0.134	ND	ND	39.7	ND	0.566	64.8	ND	219	ND	ND	ND	1420	3100	0.209	ND	737	ND	24.6		0.00264691
047IMMS052621	F	222.8	ND	ND	ND	0.08	ND	ND	46.1	ND	1.12	143	ND	204	0.153	0.659	ND	1470	3200	0.272	ND	790	ND	24.7		0.00344478	0.00328531	1.04854
050IMMS052821	M	221.1	4.17	ND	ND	0.081	ND	ND	47	ND	1.46	270	ND	180	0.329	0.124	ND	1670	3180	0.468	ND	920	ND	19.4		0.00592705	0.000618176	9.58796
051IMMS053121	M	246.5	0.643	ND	0.196	0.092	ND	ND	118	ND	0.965	33.9	ND	142	0.169	ND	ND	1340	2440	0.25	ND	1280	ND	22.7		0.00316616
054IMMS060721	M	247	7.89	ND	0.072	0.071	ND	ND	46.4	0.113	0.68	128	ND	192	0.134	0.418	ND	1460	3550	0.374	ND	759	ND	22.1		0.00473658	0.00208385	2.27299
058IMMS071521	F	146	1.67	ND	0.116	0.075	ND	ND	71.1	0.079	0.677	44.8	ND	288	0.144	0.214	ND	1610	2290	0.427	ND	553	ND	16.6		0.0054078	0.00106685	5.06893
061IMMS082721	M	139.5	0.471	ND	0.112	0.062	ND	ND	45.6	ND	0.604	32.6	ND	188	0.083	ND	ND	1640	3450	0.293	ND	1100	ND	14.8		0.00371074
063IMMS100921	M	119.5	0.733	ND	0.092	0.106	ND	ND	41	ND	1.64	47.1	ND	189	0.201	ND	ND	2000	3680	0.284	ND	1040	ND	26.8		0.00359676
065IMMS101421	F	234.8	ND	ND	0.08	0.066	ND	ND	39.7	ND	0.706	93	ND	259	0.094	0.72	ND	1840	3530	0.48	ND	941	ND	29.5		0.00607903	0.00358941	1.6936
066IMMS101521	F	160	1.11	ND	0.083	0.053	ND	ND	30.7	ND	0.741	50.6	ND	207	0.085	0.086	ND	1630	3620	0.24	ND	517	ND	13.9		0.00303951	0.000428735	7.08949
067IMMS102121	F	222.5	0.39	ND	0.056	0.108	ND	ND	37.3	ND	0.816	108	ND	203	0.135	0.359	ND	1820	4060	0.346	ND	656	ND	22.5		0.00438197	0.00178972	2.44841
068IMMS110521	M	194.5	0.741	ND	0.057	0.13	ND	ND	50.3	ND	0.644	73.2	ND	217	0.049	0.047	ND	1460	3240	0.264	ND	879	ND	22.6		0.00334347	0.000234309	14.2695
069IMMS111921	M	235.2	0.808	ND	0.059	0.084	ND	ND	44.9	ND	0.716	70.5	ND	241	0.076	0.19	ND	1600	4030	0.263	ND	745	ND	18.8		0.0033308	0.000947206	3.51645
070IMMS120521	F	214.2	ND	ND	0.049	0.051	ND	ND	42.3	ND	1.21	157	ND	215	0.137	0.518	ND	1610	3320	0.417	ND	1110	ND	17.5		0.00528116	0.00258238	2.04507
071IMMS120821	M	200	1.07	ND	0.066	0.177	ND	ND	41.5	ND	1.19	149	ND	237	0.129	ND	ND	1760	2550	0.354	ND	1680	ND	18		0.00448328
072IMMS120921	M	148.3	0.867	ND	ND	0.095	ND	ND	151	ND	2.83	90	ND	157	0.359	ND	ND	1460	2320	0.257	ND	1210	ND	24.2		0.00325481
073IMMS121121	M	155.2	ND	ND	0.047	0.088	ND	ND	42	ND	2.24	96.7	0.081	227	0.209	ND	ND	1290	2210	0.194	ND	1910	ND	19.6		0.00245694
075IMMS121621	M	215.5	1.08	ND	0.125	0.062	ND	ND	105	ND	0.967	193	ND	319	0.222	0.092	ND	1470	2430	0.329	ND	1520	ND	28.8		0.00416667	0.000458647	9.08469
077IMMS122821	F	100	ND	ND	ND	0.078	ND	ND	131	ND	0.576	29.5	ND	143	0.17	ND	ND	1740	2270	0.184	ND	1540	ND	30.7		0.00233029
Mean			3.06068	#DIV/0!	0.12982	0.10727	#DIV/0!	#DIV/0!	103.457	0.52276	1.23885	101.093	0.125333	212.308	0.19869	0.512806	0.233828	1648.7	2836.59	0.366223	#DIV/0!	1273.25	#DIV/0!	27.4615
SD			4.42603	#DIV/0!	0.0636957	0.044457	#DIV/0!	#DIV/0!	103.147	1.44739	0.589593	61.8084	0.0472264	70.6876	0.228352	0.532743	0.297487	312.682	687.81	0.178004	#DIV/0!	710.37	#DIV/0!	18.2842
Max			48.1	0	0.397	0.268	0	0	915	9.75	4.03	437	0.175	775	2.03	3.08	1.5	2630	4300	1.3	0	5460	0	132
Min			0.311	0	0.045	0.041	0	0	30.7	0.059	0.288	28.7	0.081	23.9	0.049	0.036	0.048	690	1020	0.163	0	338	0	9.09
Male mean			2.71771	#DIV/0!	0.134607	0.10886	#DIV/0!	#DIV/0!	96.4684	0.424464	1.24026	106.667	0.1005	202.627	0.185062	0.525421	0.205357	1620.51	2841.67	0.362103	#DIV/0!	1227.06	#DIV/0!	26.1962
SD			2.05886	#DIV/0!	0.0705564	0.0425331	#DIV/0!	#DIV/0!	73.6266	0.736113	0.637846	71.3615	0.0275772	50.9555	0.165071	0.473594	0.170163	306.981	684.332	0.176658	#DIV/0!	606.475	#DIV/0!	14.7174
Female mean			3.59745	#DIV/0!	0.125	0.107944	#DIV/0!	#DIV/0!	114.195	0.647864	1.22913	95.3296	0.175	228.475	0.216978	0.519106	0.275571	1698.04	2866.07	0.373592	#DIV/0!	1296.39	#DIV/0!	29.4195
SD			6.62761	#DIV/0!	0.0545205	0.0487362	#DIV/0!	#DIV/0!	137.861	2.04016	0.526569	47.6169	#DIV/0!	91.8074	0.304042	0.616323	0.407735	277.147	704.72	0.180656	#DIV/0!	847.872	#DIV/0!	23.0008
Male N			76	0	56	50	0	0	76	28	76	73	2	78	65	57	14	78	78	68	0	78	0	78
Female N			53	0	41	36	0	0	55	22	54	54	1	56	45	47	14	56	56	49	0	56	0	56
total count			133	0	100	89	0	0	135	50	134	131	3	138	113	108	29	138	138	121	0	138	0	138
count by year
before 2019			34
2019			43
2020			24
2021			37
			138											sex difference at p<0.01
